# Supplementary material for: Genome of the four-finger threadfin Eleutheronema tetradactylum (Perciforms: Polynemidae)
Source: BMC Genomics. 2020 Oct 19;21:726. doi: 10.1186/s12864-020-07145-1 (PMC7574432; doi:10.1186/s12864-020-07145-1)
Supplement: Supplementary file 1 — Additional file 1. (XLSX 49 kb) [file 12864_2020_7145_MOESM1_ESM.xlsx]

## Sheet: S1 Ete Hox and Parahox
Gene ID	Location	Homeodomain sequences
Ete-CDX1-1	10x_115611:76209-77626	KDKYRVVYTDHQRLELEKEFQYNRYITMRRKTELSVALSLSERQVKIWFQNRRAKERKIN	ParaHox
Ete-CDX1-2	10x_1609:20175-19537	KDKYRVVYTDHQRLELEKEFHYSKYITIRRKAELAVALSLSERQVKIWFQNRRAKERKIN
Ete-CDX-4	10x_1543:68375-69296	KEKYRVVYTDHQRLELEKEFHFNRYITIRRKSELAVNLGLSERQVKIWFQNRRAKERKLI
Ete-Gsx1	10x_109870:10498-10677	SKRMRTAFTSTQLLELEREFTSNMYLSRLRRIEIATYLNLSEKQVKIWFQNRRVKHKKEG
Ete-Gsx2	10x_104288:8874-8695	GKRMRTAFTSTQLLELEREFSTNMYLSRLRRIEIATYLNLSEKQVKIWFQNRRVKHKKEG
Ete-Pdx1	10x_115409:4048-3869	NKRTRTAYTRAQLLELEKEFLFNRYISRPRRVELALTLSLTERHIKIWFQNRRMKWKKEE
Ete-HoxA10a	10x_1857:58680-58501	GRKKRCPYTKHQTLELEKEFLFNMYLTRERRLEISKSVHLTDRQVKIWFQNRRMKLKKMT	Hox
Ete-HoxA10b	10x_315:102287-102108	GRKKRCPYTKHQTLELEKEFLFNMYLTRERRLEISRSVHLTDRQVKIWFQNRRMKLKKMS
Ete-HoxA11a	10x_1857:66644-66465	TRKKRCPYSKYQIRELEREFFFSVYINKEKRLQLSRMLNLTDRQVKIWFQNRRMKEKKLN
Ete-HoxA11b	10x_315:108456-108277	TRKKRCPYSKYQIRELEREFFFSVYINKEKRLQLSRMLNLTDRQVKIWFQNRRMKEKKLN
Ete-HoxA13a	10x_113015:28429-28608	GRKKRVPYTKVQLKELEREYAANKFITKDKRRRISAQTNLSERQVTIWFQNRRVKEKKIV
Ete-HoxA13b	10x_315:116945-116766	GRKKRVPYTKVQLKELEREYATNKFITKDKRRRISAQTNLTERQVTIWFQNRRVKEKKIV
Ete-HoxA1a	10x_1857:2464-2285	PNTVRTNFTTKQLTELEKEFHFNKYLTRARRVEIAAALQLNETQVKIWFQNRRMKQKKRE
Ete-HoxA2a	10x_1857:7981-7802	SRRLRTAYTNTQLLELEKEFHFNKYLCRPRRVEIAALLDLTERQVKVWFQNRRMKHKRQT
Ete-HoxA2b	10x_315:90833-90654	SRRLRTAYTNTQLLELEKEFHFNKYLCRPRRVEIAALLDLTEKQVKVWFQNRRMKHKRQT
Ete-HoxA3a	10x_1857:14368-14189	SKRARTAYTSAQLVELEKEFHFNRYLCRPRRVEMANLLNLTERQIKIWFQNRRMKYKKDQ
Ete-HoxA4a	10x_1857:29233-29054	PKRSRTAYTRQQALELEKEFHFNRYLTRRRRVEIAHTMCLSERQVKIWFQNRRMKWKKEH
Ete-HoxA5a	10x_1857:40093-39914	GKRARTAYTRYQTLELEKEFHFNRYLTRRRRIEIAHALCLSERQIKIWFQNRRMKWKKDN
Ete-HoxA7	10x_1857:47130-46951	RKRGRQIYSRYQTLELEKEFHFNRYLTRRRRIEISRALCLTERQIKIWFQNRRMKWKKDN
Ete-HoxA9a	10x_1857:52827-52648	TRKKRCPYTKHQILELEKEFLFNTYLTRDRRYEVARLLNLTERQVKIWFQNRRMKMKKFN
Ete-HoxA9b	10x_315:98381-98202	TRKKRCPYTKHQILELEKEFLFNMYLPRDRRYEVARLLNLTERQVKIWFQNRRMKMKKEN
Ete-HoxB1-1	10x_213648:19554-19375	NVIRTNFTTKQLTELEKEFHFNKYLTRARRVEVAASLELNETQVKIWFQNRRMKQKKREK
Ete-HoxB1-2	10x_213649:19620-19441	NVIRTNFTTKQLTELEKEFHFNKYLTRARRVEVAASLELNETQVKIWFQNRRMKQKKREK
Ete-HoxB13	10x_986:34133-34312	GRKKRIPYTKVQLKELEKEYAANKFITKDKRRKISAVTNLSERQITIWFQNRRVKEKKFV
Ete-HoxB1-3	10x_198810:472-651	NAMRTNFSTRQLTELEKEFHFSKYLTRARRVEIAATLELNETQVKIWFQNRRMKQKKRER
Ete-HoxB1-4	10x_198812:472-651	NAMRTNFSTRQLTELEKEFHFSKYLTRARRVEIAATLELNETQVKIWFQNRRMKQKKRER
Ete-HoxB2-1	10x_198740:28160-28399	SRRLRTAYTNTQLLELEKEFHFNKYLCRPRRVEIAALLDLTERQVKVWFQNRRMKHKRQT
Ete-HoxB2-2	10x_198748:7412-7591	SRRLRTAYTNTQLLELEKEFHFNKYLCRPRRVEIAALLDLTERQVKVWFQNRRMKHKRQT
Ete-HoxB3-1	10x_198741:18356-18535	SKRARTAYTSAQLVELEKEFHFNRYLCRPRRVEMANMLNLSERQIKIWFQNRRMKYKKDQ
Ete-HoxB3-2	10x_198740:18306-18485	SKRARTAYTSAQLVELEKEFHFNRYLCRPRRVEMANMLNLSERQIKIWFQNRRMKYKKDQ
Ete-HoxB3-3	10x_213648:22109-21930	SKRTRTAYTSAQLVELEKEFHFSRYLCRPRRVEMATLLNLHERQIKIWFQNRRMKQKKDE
Ete-HoxB3-4	10x_213649:22171-21992	SKRTRTAYTSAQLVELEKEFHFSRYLCRPRRVEMATLLNLHERQIKIWFQNRRMKQKKDE
Ete-HoxB4-1	10x_198743:1972-2151	PKRSRTAYTRQQVLELEKEFHYNRYLTRRRRVEIAHTLCLSERQIKIWFQNRRMKWKKDH
Ete-HoxB4-2	10x_198745:1967-2146	PKRSRTAYTRQQVLELEKEFHYNRYLTRRRRVEIAHTLCLSERQIKIWFQNRRMKWKKDH
Ete-HoxB5	10x_104003:1312-1133	GKRARTAYTRYQTLELEKEFHFNRYLTRRRRIEIAHALCLTERQIKIWFQNRRMKWKKDN
Ete-HoxB5-1	10x_213648:32018-31839	GKRARTAYTRYQTLELEKEFHFNRYLTRRRRIEIAHALCLSERQIKIWFQNRRMKWKKDN
Ete-HoxB5-2	10x_213652:3261-3082	GKRARTAYTRYQTLELEKEFHFNRYLTRRRRIEIAHALCLSERQIKIWFQNRRMKWKKDN
Ete-HoxB6-1	10x_200576:3373-3194	GRRGRQTYTRYQTLELEKEFHFNRYLTRRRRIEIAHALCLTERQIKIWFQNRRMKWKKEN
Ete-HoxB6-2	10x_200578:3373-3194	GRRGRQTYTRYQTLELEKEFHFNRYLTRRRRIEIAHALCLTERQIKIWFQNRRMKWKKEN
Ete-HoxB7-1	10x_200580:7141-6962	RRRGRQTYTRHQTLELEKEFHFNRYLTRRRRVEVAHSLCLTERQIKIWFQNRRMKWKKEN
Ete-HoxB7-2	10x_200582:7126-6947	RRRGRQTYTRHQTLELEKEFHFNRYLTRRRRVEVAHSLCLTERQIKIWFQNRRMKWKKEN
Ete-HoxB8-1	10x_200579:6568-6389	RRRGRQTYSRYQTLELEKEFLFNPYLTRKRRIEVSHALALTERQVKIWFQNRRMKWKKEN
Ete-HoxB8-2	10x_200581:6580-6401	RRRGRQTYSRYQTLELEKEFLFNPYLTRKRRIEVSHALALTERQVKIWFQNRRMKWKKEN
Ete-HoxB9-1	10x_200577:6949-6770	SRKKRCPYTKYQTLELEKEFLFNMYLTRDRRHEVARALNLTERQVKIWFQNRRMKMKKQS
Ete-HoxB9-2	10x_200575:6945-6766	SRKKRCPYTKYQTLELEKEFLFNMYLTRDRRHEVARALNLTERQVKIWFQNRRMKMKKQS
Ete-HoxC1	10x_105884:4301-4122	NGAPRTSFSTKQLTELEKEFHFNKYLTRARRVEVASTLQLSETQVKVWFQNRRMKQKKLQ
Ete-HoxC10	10x_1944:71811-71632	GRKKRCPYTKHQTLELEKEFLFNMYLSRERRLEISRSINLTDRQVKIWFQNRRMKLKKLN
Ete-HoxC11	10x_1944:84370-84191	TRKKRCPYSKFQIRELEREFFFNVYINKEKRLQLSRMLNLTDRQVKIWFQNRRMKEKKLS
Ete-HoxC12	10x_1944:98724-98545	TRKKRKPYSKLQLAELEGEFMLNEFITRQRRRELSDRLNLSDQQVKIWFQNRRMKKKRLM
Ete-HoxC13	10x_1944:109048-108869	GRKKRVPYTKIQLKELEKEYAASKFITKDKRRRISAATNLSERQVTIWFQNRRVKEKKFV
Ete-HoxC3	10x_1944:14820-14641	TRRERTAFTNSQLLELEKEFHFSPYLRRPRRLEMAAGLQLTDRQVKIWFQNRRMRYKKEH
Ete-HoxC4	10x_1944:26556-26377	PKRSRTAYTRQQVLELEKEFHYNRYLTRRRRIEIAHTLVLSERQIKIWFQNRRMKWKKDH
Ete-HoxC5	10x_1944:38038-37859	GKRSRTSYTRYQTLELEKEFHFNRYLSRRRRIEIAHTLCLNERQIKIWFQNRRMKWKKDS
Ete-HoxC6	10x_1944:41920-41741	RRRGRQIYSRYQTLELEKEFHFNRYLTRRRRIEIANALCLTERQIKIWFQNRRMKWKKES
Ete-HoxC8	10x_1944:54465-54286	RRNGRQTYSRYQTLELEKEFLFNPYLTRKRRIEVSHALSLTERQVKIWFQNRRMKWKKEN
Ete-HoxC9	10x_1944:61126-60947	TRKKRCPYTKYQTLELEKEFLFNMYLTRDRRYEVARVLNLTERQVKIWFQNRRMKMKKMN
Ete-HoxD10a	10x_220:129239-129418	GRKKRCPYTKHQTLELEKEFLFNMYLTRERRLEISRSVNLTDRQVKIWFQNRRMKLKKMN
Ete-HoxD11a	10x_220:122678-122857	SRKKRCPYSKYQIRELEREFFFNVYINKEKRLQLSRMLNLSDRQVKIWFQNRRMKEKKLN
Ete-HoxD11b	10x_113525:7234-6065	RRKKRCPYSRQQIRELEREFLFNIYINKDRRMQLSRLLLLTDRQVKIWFQNRRMKEKKLK
Ete-HoxD12a	10x_220:114877-115056	PRKKRKPYSKPQLAELENEFMMNEFINRQKRKELSDRLDLSDQQVKIWFQNRRMKKKRLM
Ete-HoxD3a	10x_115546:9446-9625	SKRVRTAYTSAQLVELEKEFHFNRYLCRPRRVEMANLLNLTERQIKIWFQNRRMKYKKDQ
Ete-HoxD4a	10x_97812:1222-1043	PKRSRTAYTRQQVLELEKEFHFNRYLTRRRRIEIAHTLCLSERQIKIWFQNRRMKWKKDH
Ete-HoxD4b	10x_112494:4432-4253	PKRLRTAYTRQQVLELEKEFHFSRYLTRRRRVEVAHALCLSERQVKVWFQNRRMRWKKDN
Ete-HoxD9a	10x_220:133002-133181	TRKKRCPYTKYQTLELEKEFLYNMYLTRDRRYEVARILSLTERQVKIWFQNRRMKMKKMN
Ete-HoxD9b	10x_98311:828-1007	TRKKRCPYTKHQTLELEKEFLYNMYLTRDRRLEVAGLLNLTERQVKIWFQNRRMKMKKLM

## Sheet: S2 Ete microRNA
Ete microRNA	Hairpin sequences	Coordinate			Conserved microRNA sets:	Chordate	Vertebrate	Gnathostomata
let-7	TGAGGTAGTAGGTTGTATAGTTCAGAGTGACATCACAGGAGATAACTGTACAGCCTCCTAGCTTTC	10x_104046:1783-1848				let-7	mir-128	mir-101
let-7	TGAGGTAGTAGTTTGTATAGTTTTAGGATCACACCAGATCTGGGAGATAACTATACAGCCTACTGTCTTTC	10x_106213:1299-1229				mir-1	mir-130	mir-122
let-7	TGAGGTAGTAAGTTGTATTGTTGTGGGGTGTGGGATATTGCAGCCCCTGTTCAGGAGATACAACTATACAACTTACTGCCTTCC	10x_106213:987-904				mir-10	mir-138	mir-1388
let-7	TGAGGTAGTAGGTTGTATAGTTTTAGGGTCATTCCCAAGCTGTCAGATGACTATACAACTTACTGTCTTTC	10x_106924:1014-944				mir-100/99	mir-140	mir-139
let-7	TGAGGTAGTAGGTTGTGTGGTTTCAGGGTTGTGATTTTACCCCATCAGGAGCTAACTATACAACCTACTGCCTTCC	10x_106924:631-556				mir-103	mir-143	mir-142
let-7	TGAGGTAGTTGGTTGTATGGTTTCGCATAATAAACAGCCTGGAGATAACTGTACAACCTTCTAGCTTTCCC	10x_111671:6101-6171				mir-124	mir-144	mir-148
let-7	TGAGGTAGTAGGTTGTATAGTTTGTGGGATGGAGTCAGTCCTACTCAGGTGATAACTATACAGTCTATTACCTTCCT	10x_113784:1063-1139				mir-125	mir-145	mir-150
let-7	TGAGGTAGTAGATTGAATAGTTGTGGGGTTTATGTCCTCCCTCTGAGATAACTATGCAATCTACTGTCTTTCC	10x_113784:749-821				mir-126	mir-146	mir-202
let-7	TGAGGTAGTTGTTTGTACAGTTTGAGGGTCTGTGATTCTGCCCCATACAGGAGCTAACTGTACAAGTGACTGCCTTGCC	10x_113974:51578-51656				mir-129	mir-155	mir-21
let-7	TGAGGTAGTAGTTTGTGCTGTTGGTCGGGTTGTCATATTACCCCTTGTGGAGATGACTGCGCAATCTACTGCCTTGCC	10x_114878:96454-96377				mir-132	mir-16	mir-214
let-7	TGAGGTAGTAGGTTGTATAGTTTGGTGGGTGGGATTGCACCCTGCTCAGGTGATAACTATACAGTCTATTGCCTTCCC	10x_115962:36992-36915				mir-133	mir-17	mir-2188
let-7	TGAGGTAGTAGATTGAATAGTTGTGGGGTTGTGTAACCTCTTTTTGAGATAACTATACAATCTACTGTCTTTCC	10x_115962:37244-37171				mir-135	mir-1788	mir-223
let-7	TGAGGTAGTAGGTTGTGTGGTTTCAGGGTAGTGATTTTGCCCAATCAGGAGATAACTATACAACCTACTGCCTTCCC	10x_116556:11295-11219				mir-137	mir-181	mir-363
let-7	TGAGGTAGTAGGTTGTATAGTTTTAGGGTCATACCCTTCCTGTCAGATAACTATACAACTTACTGTCTTTCC	10x_116556:11880-11809				mir-15	mir-19	mir-449
let-7	TGAGGTAGTAGTTTGTGCTGTTGGTTGGGTTGTGACACTGCCCGCTATGGAGATGACTGCGCAAGCTACTGCCTTGC	10x_1263:122075-121999				mir-153	mir-192	mir-455
let-7	TGAGGTAGTAGGTTGTATGGTTTAGAATTACACCCTGGGAGTTAACTGTACAACCTTCTAGCTTTCCT	10x_1328:49538-49605				mir-182	mir-194	mir-191/462
let-7	TGAGGTAGTAGGTTGTATAGTTTTAGGGTCACACCCGCACTGGGAGATAACTATTCAACCTACTGTCTTTCT	10x_1487:61200-61271				mir-183	mir-199	mir-499
let-7	TGAGGTAGTAGATTGTATAGTTGTGGGGTAGTGATTTTTGCCCTGATTGGAAGATAACTATACAATCTATTGCCTTCCC	10x_1487:61349-61427				mir-184	mir-203	mir-725
let-7	TGAGGTAGTAAGTTGTGTTGTTGTTGGGGATCAGGATTGTGCACCCCGTACAGGAGATAACTATACAACTTACTGCCTTCCT	10x_1704:141135-141054				mir-190	mir-204	mir-425/731
let-7	TGAGGTAGTAGTTTGTATAGTTTTAGGATCACACCAGATCTGGGAGATAACTATACAGTCTACTGTCTTTCT	10x_1704:141783-141712				mir-193	mir-205
let-7	TGAGGTAGTAGGTTGTATAGTTGAGAATTACACCCCAGGAGATAACTGTACAACCTCCTAGCTTTCC	10x_243:86280-86346				mir-196	mir-218
let-7	TGAGGTAGTTGGTTGTATGGTTTCGCATAATAAACAGCACGGAGATAACTGTACAACCTTCTAGCTTTCC	10x_839:44861-44792				mir-200	mir-221
mir-1	ACATACTTCTTTATATGCCCATATGAACAAGAGCAACTATGGAATGTAAAGAAGTATGTAT	10x_211346:9592-9652				mir-210	mir-23
mir-1	ACATACTTCTTTATATGCCCATATGAACAAGAGCAACTATGGAATGTAAAGAAGTATGTAT	10x_211347:9601-9661				mir-216	mir-24
mir-1	ACATACTTCTTTATGTACCCATATGAACATATGATAGCTATGGAATGTAAAGAAGTATGTAT	10x_343:92567-92628				mir-217	mir-26
mir-10	TACCCTGTAGAACCGAATTTGTGTGATAAAACCACAGTCACAGATTCGATTCTGGGGGAGTA	10x_107217:2024-2085				mir-219	mir-27
mir-10	TACCCTGTAGATCCGGATTTGTGTAAAAATCATTAAAACAATCACAAATTCGCTTCTAGGGGAGT	10x_110129:1600-1536				mir-22	mir-30
mir-10	TACCCTGTAGAACCGAATGTGTGTGGAGCTGCCTCAGTCACAGATTGGGTTCTAGGGGAGT	10x_112494:7991-7931				mir-29	mir-338
mir-10	TACCCTGTAGAACCGAATTTGTGTGAAGTACAAACAATCGCAAATACGTCTCTACAGGAATA	10x_1944:30449-30388				mir-31	mir-430
mir-10	ACCCTGTAGATCTGAATTTGTGTCAAAGTTGCTGCAACAAATTCGTTTCTTGGGGAG	10x_213648:27054-26998				mir-33	mir-451
mir-10	ACCCTGTAGATCTGAATTTGTGTCAAAGTTGCTGCAACAAATTCGTTTCTTGGGGAG	10x_213649:27102-27046				mir-34	mir-456
mir-100/99	AACCCGTAGATCCGAACTTGTGGTGACTGGCTGCACAAGCTCGTATCTATAGG	10x_104046:1023-1075				mir-375	mir-459
mir-100/99	AACCCGTAGATCCGATCTTGTGGCAAATCTGACAGCACAAGCTCGCCTCTGTGGGTCTTT	10x_1328:49195-49254				mir-7	mir-551
mir-100/99	AACCCGTAGATCCGAACTTGTGTTAACACTCACCACAAGCTTGTATCTACAGGTCTG	10x_243:85422-85478				mir-9
mir-101	TCAGTTATCACAGTGCTGATGCTGTCCCCATCGAAGGTACAGTACTGTGATAACTGAAG	10x_197977:3888-3830				mir-92
mir-101	TCAGTTATCACAGTGCTGATGCTGTCCCCATCGAAGGTACAGTACTGTGATAACTGAAG	10x_197979:3833-3775				mir-96
mir-101	CAGTTATCATGGTACCGGTGCTGTGTCCCTCTCAAGTACAGTACTATGATAACTGAA	10x_793:92185-92241
mir-103/107	AGCCTCTTTACAGTGCTGCCTTGTCTTATCATGTTCAAGCAGCATTGTACAGGGCTATGA	10x_242:26392-26333
mir-103/107	AGCTTCTTTACAGTGTTGCCTTGTGGCATGGCGATCAAGCAGCATTGTACAGGGCTATCA	10x_108528:7445-7504
mir-122	TGGAGTGTGACAATGGTGTTTGTGTCCTGAGTATCAAACGCCATTATCACACTAAATA	10x_1787:112467-112524
mir-124	GTGTTCACAGTGGACCTTGATTTAAAATCAGTCAATTAAGGCACGCGGTGAATGCCAA	10x_1015:34546-34489
mir-124	GTGTTCACAGCGGACCTTGATTTAATGTCTTACAATTAAGGCACGCGGTGAATGCCAA	10x_1175:101676-101619
mir-124	GTGTTCACGGCGGACCTTGATTTATTAGCCATACAATTAAGGCACGCGGTGAATGCCA	10x_1238:52178-52121
mir-124	GTGTTCACAGCGGACCTTGATTTAATGTCCATACAATTAAGGCACGCGGTGAATGCCAA	10x_205060:20836-20778
mir-124	CGTGTTCACAGCGGACCTTGATTTAATGTCCATACAATTAAGGCACGCGGTGAATGCCAA	10x_205061:20851-20792
mir-124	GTGTTCACAGTGGACCTTGATTTAATTTCAATACAATTAAGGCACGCGGTGAATGCCAA	10x_244:177811-177753
mir-124	GTGTTCACAGCGGACCTTGATTTAAATGTCCATACAATTAAGGCACGCGGTGAATGCCAA	10x_517:216370-216311
mir-125	TCCCTGAGACCCTTAACCTGTGATGATATGAAAGGTCACAGGTGAGGTCCTTGGGAACA	10x_111671:10601-10659
mir-125	TCCCTGAGACCCTAACTTGTGACGTTTTGCTGTGATGTGCACGGGTTGGGTTCTTGGGAGCT	10x_114516:3531-3592
mir-125	TCCCTGAGACCCTAACTTGTGAGCTCTCTTGATAAAAAATCACGGGTTAGGCTCTCGGGACGC	10x_1328:58130-58192
mir-125	TCCCTGAGACCCTAACTTGTGACGTTGTGCTTTCATGTCCACGGGTTAGGCTCTCGGGAGCT	10x_243:92596-92657
mir-125	TCCCTGAGACCCTTAACCTGTGAGGTCAAAGCAGGTCACAGGTGAGGTCCTCGGGAA	10x_839:38151-38095
mir-126	CATTATTACTTTTGGTACGCGCTATGCCACTCTCAACTCGTACCGTGAGTAATAATGCA	10x_115777:19535-19477
mir-128	CGGGGCCGGGACGCTGTCTGAGAGGCTTCTATGAATCTCACAGTGAACCGGTCTCTTT	10x_194085:12648-12591
mir-128	CGGGGCCGGGACGCTGTCTGAGAGGCTTCTATGAATCTCACAGTGAACCGGTCTCTTT	10x_194086:12639-12582
mir-128	GGGGGCCGTTACACTGTCAGAGATGTAGTTTGAGGGTCTCACAGTGAACCGGTCTCTTT	10x_441:8576-8634
mir-129	CTTTTTGCGGTCTGGGCTTGCTGTTCATAACTATTAATCTGGGAAGCCCTTACCCCAAAAAGCAT	10x_106528:564-500
mir-129	CTTTTTGCGGTCTGGGCTTGCTGTCAAATGACTATCCAGGAAGCCCTTACCCCAAAAAGCAT	10x_111664:2721-2782
mir-129	CTTTTTGCGGTCTGGGCTTGCTGTTCCTAAGGCAGTAGCCAGGAAGCCCTTACCCCAAAAAGTAT	10x_115765:10523-10587
mir-129	CTTTTTGCGGTCTGGGCTTGCTGTGCATACATGACTCTGGGAAGCCCTTACCCCAAAAAGCAT	10x_1392:245429-245367
mir-130	GCCCTTTTTCTGTTGTACTACTGTGAAATCAGATGAGCAGTGCAATATTAAAAGGGCAT	10x_105672:1116-1174
mir-130	GCTTTGACGATGTTGCACTACTGTACCATCCGCTGAAGCAGTGCAATAGTATTGTCATAGC	10x_105672:1442-1502
mir-130	GCCCTTTTTCTGTTGCACTACTGGACATTGAGATGAGCAGTGCAATATTAAAAGGGCA	10x_189527:16309-16366
mir-130	GCCCTTTTTCTGTTGCACTACTGGACATTGAGATGAGCAGTGCAATATTAAAAGGGCA	10x_189528:16199-16256
mir-130	ACTCTTTCCCTGTTGCACTACTGTGGGAGCTGCAGCAAGCAGTGCAATAATGAAAGGGCATC	10x_200682:19627-19566
mir-130	GCCCTTTTTCTGTTGTACTACTGTGAAATCAGATGAGCAGTGCAATATTAAAAGGGCA	10x_200682:27793-27736
mir-130	ACTCTTTCCCTGTTGCACTACTGTGGGAGCTGCAGCAAGCAGTGCAATAATGAAAGGGCATC	10x_200683:19563-19502
mir-130	GCCCTTTTTCTGTTGTACTACTGTGAAATCAGATGAGCAGTGCAATATTAAAAGGGCA	10x_200683:27683-27626
mir-1306	TCCACCACCTCCCCTGCAAACGTCCAGTGACGCAGAGGTAATGGACGTTAGCTCTGGTGGTGATGGATA	10x_1642:146983-146915
mir-132	ACCGTGGCTTTAGATTGTTACTCTTAGCAGCATCACCATGGTAACAGTCTACAGCCATGGTCG	10x_101969:1198-1260
mir-132	ACCGTGGCATTAGATTGTTACTGTAGCAACAGCACCACTGGTAACAGTCTACAGCCATGGTCG	10x_802:11130-11192
mir-133	GCTGGTCAAACGGAACCAAGTCAGGTGTTTCTGTGAGGTTTGGTCCCCTTCAACCAGCTA	10x_115085:26247-26188
mir-133	AGCTGGTAAAATGGAACCAAATCAACTGTTCAATGGATTTGGTCCCCTTCAACCAGCTGT	10x_211346:25412-25471
mir-133	AGCTGGTAAAATGGAACCAAATCAACTGTTCAATGGATTTGGTCCCCTTCAACCAGCTGT	10x_211347:25393-25452
mir-133	AGCTGGTAAAATGGAACCAAATCACCTCTTGAATGGATTTGGTCCCCTTCAACCAGCTGT	10x_343:96520-96579
mir-135	TATGGCTTTTTATTCCTATCTGACTGTACTGATGGTTCATATAGGGATGGAAGCCATGCA	10x_113835:28840-28781
mir-135	TATGGCTTTTTATTCCTATGTGATGATGAAAAATGTTCGTGTAGGAATAGAAGCCATT	10x_115565:22367-22424
mir-135	TATGGCTTTCTATTCCTATGTGAGTTTTTTCTAACATGTCATGTAGGGTTTAAAGCCATTG	10x_1965:144543-144603
mir-135	TATGGCTTTTTATTCCTACGTGATGGTAGATGGGTTCATGTAGGAGTAGAAGCCACT	10x_230:34512-34456
mir-135	TATGGCTTTCTATTCCTATGTGATTTTCTCTGGCATGTCACATAGGGTCTAAAGCCATTG	10x_520:879-820
mir-137	ACGGGTATTCTTGGGTTGATAATACAGATGTGGATGTTATTGCTTGAGAATACGCGTAGT	10x_114720:634-693
mir-137	ACGGGTATTCTTGGGTTGATAATACAGATGTCGATGTTATTGCTTGAGAATACGCGTAG	10x_115542:3215-3273
mir-137	ACGGGTATTCTTGGGTGGATAATACGGATGACGTTGTTATTGCTTAAGAATACGCGTAG	10x_1957:62987-63045
mir-138	AGCTGGTGTTGTGAATCAGGCCGCTGAAGTGTCAGATACGGCTTCTTCACAACACCAGGGT	10x_112050:936-996
mir-138	AGCTGGTGTTGTGAATCAGGCCGCCACAGTCCAAGGACCGGCTACTTCCCAACACCAGGGTC	10x_538:47429-47490
mir-1388	AGGACTGTCCAACCTGAGAATGGTGATTTCAAGCTCAATCTCAGGTTCGTCAGCCCATG	10x_337:15147-15205
mir-139	TCTACAGTGCATGTGTCTCCAGTATGTTAGTGATGCTACTGGAGACCCAGCTCTGTTGGAAT	10x_502:1455-1516
mir-140	CAGTGGTTTTACCCTATGGTAGGTGACATCATGCTGTTCTACCACAGGGTAGAACCACGGA	10x_209605:93-33
mir-140	CAGTGGTTTTACCCTATGGTAGGTGACATCATGCTGTTCTACCACAGGGTAGAACCACGGA	10x_209604:93-33
mir-142	CCATAAAGTAGAAAGCACTACTAAACTTCACTACACAGTGTAGTGTTTCCTACTTTATGGATG	10x_104056:17109-17171
mir-142	CATAAAGTAGAAAGCACTACTAAACTCCTTGCCACAGTGTAGTGTTTCCTACTTTATGGATG	10x_377:8221-8282
mir-143	GGTGCAGTGCTGCATCTCTGGTCAGTTGGTAGTCTGAGATGAAGCACTGTAGCTC	10x_113068:39459-39513
mir-144	GGATATCATCTTATACTGTAAGTTTATTAAAGAGACACTACAGTATAGATGATGTAC	10x_96708:1352-1296
mir-145	GTCCAGTTTTCCCAGGAATCCCTTGACCTATCAGAACGGGGGATTCCTGGAAATACTGTTCTT	10x_113068:39646-39708
mir-146	TGAGAACTGAATTCCATAGATGGTGGCATCTTCAGGTGTCATCTATGGGCTCAGTTCTTTTGG	10x_116479:48953-49015
mir-147	ACAGAATCCTTTCTGCACAAACTAGGACGCGTTGACTCAGTGTGCGGAAATGCTTCTGCT	10x_113171:27815-27756
mir-148	AAGTTCTGTGATACACTTAGACTCTAATTGCCTGCAGTCAGTGCATTACAGAACTTTGT	10x_116323:28335-28277
mir-15	TAGCAGCGCATCATGGTTTGAAACAATGTGGAAAAGGTGCGAACCATAATTTGCTGCTTTA	10x_115060:320-260
mir-15	TAGCAGCACATCATGTTTTGCAGATCAGTGCAGATTCGCTCCAAATCATTATGTGCTGCCACT	10x_1578:39730-39668
mir-15	TAGCAGCACGGAATGGTTTGTGGGTTACACAGAGATGCAGGCCATACTGTGCTGCAGCAGT	10x_590:51102-51162
mir-150	CTCCCAATCCTTGTACCAGTGTCTTTTAAAAAACACAGTGACGCTGGACAGGTTTGGGGGGGG	10x_116447:43373-43311
mir-152	AAGTTCTGTGATACACTTAGACTCTAATTGCCTGCAGTCAGTGCATTACAGAACTTTG	10x_116323:28335-28278
mir-152	AAGTTCTGTGATACACTCTGACTGTGAATCTATGCTAGTCAGTGCATAACAGAACTTTG	10x_633:36966-37024
mir-153	TCATTTTTGTGATGTTGCAGCTAGTAATATAAGCCCAGTTGCATAGTCACAAAAGTGATC	10x_115023:24780-24721
mir-153	GTCATTTTTGTGGTTTGCAGCTAGTACTCTGGCTCCAGTTGCATAGTCACAAAAATGAGC	10x_115956:27264-27323
mir-153	TCATTTTTGTGATGTTGCAGCTAGTAATATGAGCCCAGTTGCATAGTCACAAAAGTGATC	10x_903:19951-19892
mir-153	GTCATTCTTGTGGTTTGCAGCTAGTAGTCTGGGTCCAGTTGCATAGTCACAAAAATGATC	10x_95120:954-1013
mir-155	TTAATGCTAATCGTGATAGGGGTTGATCATAACCAGACACCTAACATATTAGCATTAGC	10x_115422:16955-17013
mir-16	TAGCAGCACGTAAATATTGGCGTGTGAGAATAGACCCCAACCCCAATATTAGCAGTGCTGCTTCA	10x_115060:84-20
mir-16	TAGCAGCACGTAAATATTGGAGTTAAGACTTTAGCTGAAGCCTCCAGTATTGATCGTGCTGCTGA	10x_590:51402-51466
mir-17/20/106	CAAAGTGCTTACAGTGCAGGTAGTCTTATAAAATCTACTGCAGTGAAGGCACTTTCAG	10x_108314:15033-14976
mir-17/20/106	AAAGTGCTCACAGTGCAGGTAGTACACACTCATCTACTGCATTTTGCGCACTTGAGGTA	10x_113655:11496-11554
mir-17/20/106	AAAGTGCTTATAGTGCAGGTAGTTTAATGAATATCTACTGCAGTGTGAGCACTTAAAG	10x_108314:14236-14179
mir-17/20/106	AAAGTGCTTACAGTGCAGGTAGTGATGATAACCTGGTCTACTGCAGTGTGAGCACTTCTTTC	10x_114390:9188-9127
mir-17/20/106	CAAAGTGCTTACAGTGCAGGTAGTACTATGTAATACCTACTGCAGTGGAGGCACTTACAGCA	10x_115422:32516-32577
mir-17/20/106	TAAAGTGCTTATAGTGCAGGTAGTGTTTTTCTCCCATCTACTGCAATGTAAGCACTTGAAGT	10x_115422:33015-33076
mir-17/20/106	TAAAGTGCTTATAGTGCAGGTAGTTTAATGAATATCTACTGCAGTGTGAGCACTTAAAGT	10x_108314:14237-14178
mir-17/20/106	AAAGTGCTTACAGTGCAGGTAGTCTTATAAAATCTACTGCAGTGAAGGCACTT	10x_108314:15032-14980
mir-1788	GGCTTGTTTTAAGTTGCCTGCGACTTTTACTTGGACACAGGCAGCTAAAGCAAGTCTG	10x_116048:52955-53012
mir-18	TAAGGTGCATCTAGTGCAGATAGTGAAGTAGACTAGCACCTACTGCCCTAAGTGCTCCTTCTGGC	10x_108314:14554-14490
mir-18	TAAGGTGCATCTAGTGTAGTTAGTGAAGTAGTTCAGCATCTACTGCCCTAGTTGCTCCTTCTGGC	10x_113655:10719-10783
mir-18	TAAGGTGCATCTAGTGCAGATAGTGAAATAGACTAGCACCTACTGCCCTAAGTGCTCCTTCTGGCA	10x_115422:32650-32715
mir-181	AACATTCAACGCTGTCGGTGAGTTTGTGACTCAGTGAAACCATCGAGTGTTGAGTGTACC	10x_834:77998-78057
mir-181	ACATTCATCGCTGTCGGTGGGTTGGTAGTGCCGTCAACTCGCCGGTCGATGAATG	10x_834:80041-80095
mir-181	AACATTCAACGCTGTCGGTGAGTTTGAGCTCTGACCAAAACCATCGACCGTTGACTGTACC	10x_92580:614-674
mir-181	AACATTCATTGCTGTCGGTGGGTTTACATGGTAATAACTCACTGATCAATGAATGCAGA	10x_92580:877-935
mir-181	AACATTCAACGCTGTCGGTGAGTTTGAGCTAAATTGAAAAAACCATCGACCGTTGATTGTACC	10x_212377:4502-4440
mir-181	AACATTCAACGCTGTCGGTGAGTTTGAGCTAAATTGAAAAAACCATCGACCGTTGATTGTACC	10x_212378:4484-4422
mir-181	AACATTCAACGCTGTCGGTGAGTTTGGTATAGATCGCATAAAAACCATCGACCGTTGACTGTGCC	10x_685:134665-134601
mir-181	AACATTCATTGCTGTCGGTGGGTTTAACTGTGTGGAAGAGCTCACTGAACGATGAATGCAA	10x_212377:4263-4203
mir-181	AACATTCATTGCTGTCGGTGGGTTTAACTGTGTGGAAGAGCTCACTGAACGATGAATGCAA	10x_212378:4247-4187
mir-181	AACATTCATTGCTGTCGCTGGGTTGGACTGTGTAGAAAAGCTCACTGAACAATGAGTGCAA	10x_685:134448-134388
mir-182	TTTGGCAATGGTAGAACTCACACTGGTGAGGTAGATGGATCCGGTGGTTCTAGACTTGCCAACT	10x_113548:129904-129841
mir-182	TTTGGCAATGGTAGAACTCACTCTGGTGGGATGGAAGGATCCGGTGGTTCTAGACTTGCCAAC	10x_742:13598-13536
mir-183	TATGGCACTGGTAGAATTCACTGTGAGAGCTCACTATCAGTGAATTACCATAGGGCCATA	10x_113548:130672-130613
mir-183	TATGGCACTGGTAGAATTCACTGTCACAGCACACAATCAGTGAATTACCATAGGGCCATA	10x_742:14119-14060
mir-184	CCTTATCACTTTTCCAGCCCAGCTATAGAGTCTGTATCCGTTGGACGGAGAACTGATAAGGGC	10x_153488:5311-5373
mir-184	CCTTATCACTTTTCCAGCCCAGCTATAGAGTCTGTATCCGTTGGACGGAGAACTGATAAGGGC	10x_153493:5386-5448
mir-184	CCTTATCACTTTTCCAGCCCAGCTATCTATCAAATGTTTGTTGGACGGAGAACTGATAAGGG	10x_425:65563-65624
mir-187	GGCTGCAACACAGGACATGGGTCCTGCCTCCCCTCCCCGCTCGTGTCTTGTGTTGCAGCCAG	10x_115172:11376-11315
mir-19	GTTTTGCTGGTTTGCTTTCAGCTTTTGACTGTACTGCTGTGCAAATCCATGCAAAACTG	10x_108314:14111-14053
mir-19	TTTTGCATAGTTGCGCTGCAAGAAGAATTGAGTTGTGCAAATCTATGCAAAACTG	10x_108314:14407-14353
mir-19	AGTTTTGTTGGTTTGCTCTCAGCTTCTTCAAATTCTCTGCTGTGCAAATCCATGCAAAGCTC	10x_113655:11631-11692
mir-19	AGCTTTGCAGGGTGGGCAGTCAGCCTGTGTGCGTTTGGTGCAGCTGTGCAAACCCATGCAAAACTG	10x_114390:8758-8693
mir-19	AGTTTTGCATAGCTGCACTACAAGAATAGATGAGTTGTGCAAATCTATGCAAAACTGA	10x_115422:32805-32862
mir-19	AGTTTTGCTGGTTTGCATTCAGCTTTAACTGATGTTTGCTGTGCAAATCCATGCAAAACTGA	10x_115422:33149-33210
mir-190	TGATATGTTTGATATATTAGGTTGTTATTCAGTCCCAACTATATATCAAACATATTCCTA	10x_113488:12941-13000
mir-190	TGATATGTTTGATATTCGGTTGTTCTTGTTCTGTTTCATATCAACTAAATATCAGACATATTCCTA	10x_1219:26258-26193
mir-190	TGATATGTTTGATATATTAGGTTGTTATTCAGTCCAACTATATATCAAACATATTCCT	10x_1536:60191-60134
mir-192	ATGACCTATGAATTGACAGCCAGTGATTGTAACCTCTGCCTGTCAGTTCTGTAGGCCACT	10x_691:46656-46597
mir-193	TGGGTCTTTGCGGGCAAGGTGAGTCCTCAATTAATTCAACTGGCCTACAAAGTCCCAGT	10x_116339:39178-39120
mir-194	TGTAACAGCAACTCCATGTGGAAGCTGTGTCTGTTCCAGTGGAGGTGCTGTTACCTGC	10x_691:46828-46771
mir-194	TGTAACAGCATCTCCATATGGAAAAACTCTGACTTCCAGTGGAGCTGCTGTTAT	10x_97135:1051-1104
mir-196	TAGGTAGTTTCATGTTGTTGGGGTCCATTTCTAACTCTGCAACATGAAACTGTCTTA	10x_1857:56980-56924
mir-196	TAGGTAGTTTCATGTTGTTGGGGTTGGCTTCCTGGCTCGGCAACAAGAAACTGCCTTGA	10x_1944:69858-69800
mir-196	TAGGTAGTTTCAAGTTGTTGGGCTGGATGCTTAAGATCACAGGAACCTGAAACTGCCTGAA	10x_200575:29396-29336
mir-196	TAGGTAGTTTCAAGTTGTTGGGCTGGATGCTTAAGATCACAGGAACCTGAAACTGCCTGAA	10x_200577:29414-29354
mir-196	TAGGTAGTCTCATGTTGTTGGGCTATGTTATTTCTCCCACAACACGAAACTGCCTTGA	10x_315:100958-100901
mir-199	CCCAGTGTTCAGACTACCTGTTCAGGATCTTACTGGTGTACAGTAGTCTGCACATTGGTTA	10x_114786:13996-13936
mir-199	CCCAGTGTTCAGACTACCTGTTCATTGTCATACTGGTGTACAGTAGTCTGCACATTGGTT	10x_220123:4486-4545
mir-199	CCCAGTGTTCAGACTACCTGTTCATTGTCATACTGGTGTACAGTAGTCTGCACATTGGTT	10x_220124:4489-4548
mir-199	CCCAGTGTTCAGACTACCTGTTCATCGTGCTACAGCTGAACAGTAGTCTGCACATTGGTT	10x_97177:3080-3021
mir-200	CATCTTACGAGGCAGCATTGGATATCATCACTTTCTCTAATACTGCCTGGTAATGATGAT	10x_952:9793-9852
mir-200	CATCTTACCTGACAGTGCTGGATTGTACGACTGTTGTTCTAACACTGTCTGGTAACGATGTT	10x_952:9952-10013
mir-202	TTCCTATGCATATACTTCTTTGAGATGTAACTTTAAAGAGGCATAAGGCATGGGAA	10x_1721:307528-307473
mir-203	AGTGGTTCTCAACAGTTCAACAGTTCTTTCAGAAAATTGTGAAATGTTTAGGACCACTTG	10x_120203:10504-10563
mir-203	AGTGGTTCTCAACAGTTCAACAGTTCTTTCAGAAAATTGTGAAATGTTTAGGACCACTTG	10x_120204:10501-10560
mir-204	TTCCCTTTGTCATCCTATGCCTGGAGCTTGGATAAGGCAGGGACAGCAAAGGGATGC	10x_113252:21651-21707
mir-204	TTCCCTTTGTCATCCTATGCCTGGATGTGTCTGTAAGGCAGGGACAGCAAAGGGAGGC	10x_114163:139830-139773
mir-204	TTCCCTTTGTCATCCTATGCCTGGACTTATACAAAAGGGGCTGGGAAGGCAAAGGGACGC	10x_114647:59707-59648
mir-205	TCCTTCATTCCACCGGAGTCTGTATCTGTATTTAACCAGATTTCAGTGGTGTGAAGTGTA	10x_115512:51118-51059
mir-205	TCCTTCATTCCACCGGAGTCTGTGTAAAGTGCCAATCAGATTTCAGTGGTTTGAAGAGTA	10x_298:86572-86631
mir-206	ACATGCTTCCTTATATCCCCATATTAATACACCACTTATGGAATGTAAGGAAGTGTGTGG	10x_115085:27150-27091
mir-206	ACATACTTCTTTATATGCCCATATGAACAAGAGCAACTATGGAATGTAAAGAAGTATGT	10x_211346:9592-9650
mir-206	ACATACTTCTTTATATGCCCATATGAACAAGAGCAACTATGGAATGTAAAGAAGTATGT	10x_211347:9601-9659
mir-21	TAGCTTATCAGACTGGTGTTGGCTGTTAAGATTGCAAGGCGACAACAGTCTGTAGGCTGT	10x_1134:98884-98825
mir-21	TAGCTTATCAGACTGGTGTTGGCTGTTGAATGAAGTGGCAGCAGTGGTCTGTAAGCTG	10x_68365:237-294
mir-21	TAGCTTATCAGACTGGTGTTGGCTGTTGAATGAAGTGGCAGCAGTGGTCTGTAAGCTG	10x_68796:237-294
mir-210	AGCCACTGACTAACGCACATTGCGCCAGTTGCCAGTTCCACTGTGCGTGTGACAGCGGCT	10x_4665:1066-1125
mir-212	ACCTTGGCTTTAGACTGCTTACTGCTTATACAGTGTCACAGTACAGTAACAGTCTACAGTCATGGCTAC	10x_101969:788-856
mir-212	ACCTTGGCTCTAGACTGCTTACTGCTAAAACTCCTCCAAAGTACAGTAACAGTCTACAGTCATGGCT	10x_802:10851-10917
mir-214	TGCCTGTCTACACTTGCTGTGCAGACCTTCTGCTCCTGTACAGCAGGCACAGACAGGCAGA	10x_114786:11183-11123
mir-214	TGCCTATCTACACTTGCTGTGCAGAATATCCTCCAACCTGTACAGCAGGCACAGACAGGCAGA	10x_220123:6437-6499
mir-214	TGCCTATCTACACTTGCTGTGCAGAATATCCTCCAACCTGTACAGCAGGCACAGACAGGCAGA	10x_220124:6439-6501
mir-216	TAATCTCTGCAGGCAACTGTGATGGTCCTTAATAATCTCACAATCACCTGGAGAGATTCTG	10x_113447:1631-1691
mir-216	AATCTCAGCTGGCAACTGTGAGTCGTTCACTAGCTGCTCTCACAATGGCCTCTGGGATTATG	10x_113447:2390-2451
mir-216	TAATCTCTGCAGGCAACTGTGATGTCACACGTTTCCTCACAATCATCTGCAGAGAT	10x_115087:38829-38774
mir-217	ATACTGCATCAGGAACTGATTGGCTGATGCTCAATAGCCAACAGTACCTGATGCATTGCC	10x_113447:2966-3025
mir-217	ATACTGCATCAGGAACTGATTGGAGAGCGATGAGAGGCCATCAGTTCCTAATGCACTGCC	10x_115087:38076-38017
mir-218	TTGTGCTTGATCTAACCATGTGGCCCCGCCTATTGTGACATCACATGGTTCCGTCAAGCGCCAGG	10x_112011:30966-31030
mir-218	TTGTGCTTGATCTAACCATGCAGTGCATTTTCTGTCCATGGTTGTGCCAAGCACCTTG	10x_113771:7091-7034
mir-218	TTGTGCTTGATCTAACCATGTGGCTACCAGGTTCCTATAGTGGAACATGGTTCTGTCAAGCACCATG	10x_1606:6772-6838
mir-2184	AACAGTAAGAGTTTATGTGCTGTTGTTTAACTGTCAGCACATGAGCTTTTAC	10x_110938:4649-4700
mir-2187	TTTAATTAGTATAGCCTGTTTTAGTGATATCAGCAATTCTTTACAGGCTATGCTAATCTGTGC	10x_111972:18065-18127
mir-2187	TTTAATTAGTACAGCCTGTATTAGTAATGTCCTCTATTCTTTACAGGCTATGCTAATCTATGC	10x_116532:14013-14075
mir-2188	AAGGTCCAACCTCACATGTCCTGTGCGGCTGAAGGAAGGCTGTGTGAGGTCAGACCTAT	10x_111859:23441-23383
mir-2189	TTTCACCTGATCGTGTTTATCTGTCTCCCTCCACTTTGGAGGGAGACAAAGATTGTTTGCATCAGCTGTGTTT	10x_217061:7753-7825
mir-2189	TTTCACCTGATCGTGTTTATCTGTCTCCCTCCACTTTGGAGGGAGACAAAGATTGTTTGCATCAGCTGTGTTT	10x_217056:7752-7824
mir-219	TGATTGTCCAAACGCAATTCTTGAGTAAACTCAAATTCAACCCCAAGAATTGTGTATGGACATCTGT	10x_111596:10259-10325
mir-219	TGATTGTCCAAACGCAATTCTTGTGAAATTTCTGATCCAAACCCGAGAATTGTGCCTGGACATCTGT	10x_1212:41326-41260
mir-219	TGATTGTCCAAACGCAATTCTTGTGTCTGCCTTTGTGAAACCAGGAGTTGTGGATGGACATCACG	10x_214347:48055-47991
mir-219	TGATTGTCCAAACGCAATTCTTGTGTCTGCCTTTGTGAAACCAGGAGTTGTGGATGGACATCACG	10x_214348:48035-47971
mir-219	TGATTGTCCAAACGCAATTCTTGAATTACTTCTGTGTACCTAGGAGTTGTGGATGGACATC	10x_434:62985-63045
mir-22	AGTTCTTCACTGGCAAGCTTTATGTTCCTGTACACATGCTAAAGCTGCCAGCTGAAGAACTGT	10x_110228:21861-21923
mir-22	CGTTCTTCACTGGCTAGCTTTATGTCCCACGCCCCATGCTAAAGCTGCCAGTTGAAGAGCTGT	10x_113466:9123-9185
mir-22	AGTTCTTCACTGGCAAGCTTTATGTCCTCATGTACCAACTAAAGCTGCCAGCTGAAGAACTGT	10x_116449:59343-59281
mir-221	ACCTGGCATACAATGTAGATTTCTGTGTGGTTCAATTCTACAGCTACATTGTCTGCTGGGTTTC	10x_107362:174-111
mir-221	ACCTGGCATACAGTGTAGGATTCTGTGTGTGTCAGTTACAGCTACATTGTCTGCTGGGTTTC	10x_111584:1572-1633
mir-222	TGCTCAGTAGGCAGTGTAGATCCTGTGTAGCAATCAGCAGCTACATCTGGCTACTGGGTC	10x_107362:634-575
mir-222	TGCTCAGTAGTCAGTGTAGATCCTGTGGGGCTGGCAGCAGCTACATCTGGCTACTGGGTCTC	10x_111584:1172-1233
mir-223	AGTGTATTTGACAAGCTGAGTTGGACACTCTGTCTCAGTGAGTGTCAGTTTGTCAAATACCCCAA	10x_564:117311-117247
mir-23	GGAATTCCTGGCAGAGTGATTTTTGAGACTACAGGACTGAATCACATTGCCAGGGATTTCCA	10x_1287:38513-38574
mir-23	GGGTTCCTGGCGTGCTGATTTGTGACTTATGATAAAATCACATTGCCAGGGATTACCAC	10x_1858:133287-133345
mir-23	AGGGTTCCTGGCACCGTGATTTGATGCACAAAGAAAAACAAAAATCACATTGCCAGGGATTTCC	10x_256:131166-131229
mir-23	GGGTCTCTGGCATGATGATTTGGGACAGAAAACAAAAATCACATTGCCAGGGATTACTAC	10x_628:221604-221545
mir-23	GGATTCCTGGCAGAGTGATTTGATTGTGATGTAATGTAAATCACATTGCCAGGGATTTCC	10x_833:82341-82282
mir-24	GTGCCTACTGAACTGGATTCAGTGTGTTATTACAGAACTGGCTCAGTCCAGCAGGAACA	10x_114913:1126-1184
mir-24	TGCCTGCTGTGCTGATAATCAGTGTGTGACGTCGGCTGGCTCAGTTCAGCAGGAAC	10x_1287:39692-39747
mir-24	TGCCTACTGAGCTGATAATCAGTCCTATAGAACCACTGGCTCAGTTCAGCAGGAAC	10x_1858:136754-136809
mir-24	TGCCTACTGAACTGGTATCAGTGTTTTACCTGAAAACTGGCTCAGTTCAGCAGGAAC	10x_256:133426-133482
mir-24	TGCCTTCTGAGCTGACAGCAGTTTGATCAAACACACTGGCTCAGTTCAGCAGGAACAG	10x_628:219936-219879
mir-24	TGCCTACTGAGCTGATTACAGTTAGATGTTAAACAAGCACTGGCTCAGTTCAGCAGGAACCG	10x_833:80082-80021
mir-25	AGGCGGAGACTTGGGCAATTGCCGACCATCCCAGAGGGCATTGCACTTGTCTCGGTCTGA	10x_114390:8595-8536
mir-26	TTCAAGTAATCCAGGATAGGCTGGTTAACGCTGGCACGGCCTATTCTTGATTACTTGTTTC	10x_202579:28962-29022
mir-26	TTCAAGTAATCCAGGATAGGCTGGTTAACGCTGGCACGGCCTATTCTTGATTACTTGTTTC	10x_202581:8629-8689
mir-26	TTCAAGTAATCCAGGATAGGCTTTCTGTATCGGTTTTGGCCTATTCTTGATTACTTGCACT	10x_310:44238-44178
mir-26	TTCAAGTAATCCAGGATAGGCTTGTTAAAGTGGGGAAAGCCTATTCAGGATGACTTGGCTC	10x_474:85716-85776
mir-26	TTCAAGTAATCCAGGATAGGCTGTGTATATCCTGGTTGGCCTATTCATGATTACTTGCACT	10x_115670:39921-39861
mir-26	TTCAAGTAATCCAGGATAGGTTTGTTCAGACAAGCACAGCCTATTCCGGATGACTTGGTTC	10x_115587:17216-17156
mir-27	CAGAACTTAGCTCATTAGTGAGCATTAAACCCAACAGGAATTGTTCACAGTGGCTAAGTTCAGT	10x_114913:613-676
mir-27	AGGACTTAACCCACATGTGAACAGTGAGTGTCTGCCATGTTCACAGTGGTTAAGTTCTG	10x_1287:38783-38841
mir-27	AGAGCTTAGCTGATTGGTGAACAGTGATTGATTTCCTCTTTGTTCACAGTGGCTAAGTTCTGC	10x_1858:133656-133718
mir-27	AGAGCTTAGCTAATTGGTGAGCATTGATCCCTGCTATGTGTTGTTCACAGTGGCTAAGTTCAGT	10x_256:131863-131926
mir-27	AGAGCTTAGTCGACTGCTGAACACGGAGTCTTAGCAATTTGTTCACAGTGGCTAAGTTCTTC	10x_628:221290-221229
mir-27	CAGGACTTAGCTCGCTCCGTGAACAGTTCAGTGAAAGCCTGTGTTCACAGTGGCTAAGTTCCGCT	10x_833:81547-81483
mir-29	TTTCTTCTGGTGCTTAGAGCTCACTGCAGCCTTCTAGCACCATTTGAAATCGGTTA	10x_112997:60417-60362
mir-29	CTGGTTTCACATGGTGGTTTAGATGTGTGTTTCTGTTGTCTAGCACCATTTGAAATCAGT	10x_112997:60583-60524
mir-29	ACTGGTTTCAGATGGTGTCTTAGAGTATAAAATCCCATCTAGCACCATTTGAAATCGGTGTT	10x_113109:324-385
mir-29	TGACCGTTTTCCTCTGGTGTTCAGAGTTTCCATCATGTCTAGCACCATTTGAAATCGGTTA	10x_113109:526-586
mir-29	CTGATTTCATCTGGTGACGTAGATGTTTGTATCCAGTCTCTAGCACCATATGAAATCAGT	10x_968:18647-18706
mir-29	GCTGGTTTCAGATGGTGGCTTAGAGTATTGTCATCTATCTAGCACCATTTGAAATCAGTGTT	10x_115424:9447-9508
mir-29	ACCGATTTCTTTTGGTGTTCAGAGTCTGCTTTTGTTTCTAGCACCATTTGAAATCGGTTA	10x_115424:9681-9740
mir-2985	GTGGGTGGAATAGTATAACAATGTGTCCAATGTTGTTATAGTATCCCACCTACCC	10x_1678:52887-52833
mir-2985	GTGGGTGGAATAATATAACAATATCCTCCATGTTGTTATAGTATTCCACCTACCC	10x_547:134429-134375
mir-2985	GTGGGTGGGATAATATAACAATATCCTCCATGTTGTTATAGTATTCCACCTACCC	10x_1455:247429-247483
mir-2985	GTGGGTGGAATAGTGTAACAATATGTCTGACGTGTTGTTATGGTATTCCACCTTCCC	10x_111773:109314-109370
mir-30	TGTAAACATCCTACACTCTCGGCGTCTGCCCCTGGTGGCCGGGAGTGGGATTGTTTGCACT	10x_113715:92065-92005
mir-30	TGTAAACATCCTTGACTGGAAGCTGGTGTTAGGTTCTGGGGCTTTCAGTCGGATGTTTGCAGC	10x_113715:93192-93130
mir-30	TGTAAACATCCCCGACTGGAAGCTGTCTATCTGCAGAGCTTTCAGTCTGATGTTTGCTGC	10x_113837:10849-10908
mir-30	TGTAAACATCCTACACTCAGCTGTAATCAGTTGCAGCAGAGGCTGAGAGAAGGTTGTTTACTT	10x_113837:11098-11160
mir-30	TGTAAACATCCTACACTCTCAGCTGTGTTGTCATGGAGCTGGGAGAGGGGTGTTTACGCT	10x_344:42283-42224
mir-30	TGTAAACATCCTTGACTGGAAGCTGGGATTTGGACATCGAGGGCTTTCAGTCGGATGTTTGCAGC	10x_344:42530-42466
mir-301	GCTTTGACGATGTTGCACTACTGTACCATCCGCTGAAGCAGTGCAATAGTATTGTCATAGCAT	10x_105672:1442-1504
mir-301	CTCTGACTTCATTGCACTACTGTATTAGACAGCTAGCAGTGCAATAGTATTGTCAAAGC	10x_1393:213793-213851
mir-301	GCTTTGACAATGTTGCACTACTGTACCATCCATTCTAGCAGTGCAATAGTATTGTCATAGC	10x_189527:16799-16859
mir-301	GCTTTGACAATGTTGCACTACTGTACCATCCATTCTAGCAGTGCAATAGTATTGTCATAGC	10x_189528:16692-16752
mir-301	GCTTTGACGATGTTGCACTACTGTACCATCCGCTGAAGCAGTGCAATAGTATTGTCATAGC	10x_200682:27473-27413
mir-301	GCTTTGACGATGTTGCACTACTGTACCATCCGCTGAAGCAGTGCAATAGTATTGTCATAGC	10x_200683:27357-27297
mir-31	GGCAAGATGTTGGCATAGCTGTTGAGTTGAGAGCCCTGCTATGCCATCAAATTGTCAT	10x_112451:44923-44866
mir-33	GTGCATTGTAGTTGCATTGCATGATCCTGAAGCCGAGTGCAATGTGTCTGCAGTGCAGTA	10x_114513:5581-5640
mir-33	GTGCATTGTAGTTGCATTGCATGTCGCGCTAACACAGTGCAATGGATCTGCTCTGCAACA	10x_114891:6324-6265
mir-338	AACAACATCCTGGTGCTGCCTGAGTAGTTGTCACAAACTCCAGCATCAGTGATTTTGTTG	10x_115007:25676-25617
mir-338	TAGGGGTATTCTGATGCAGCCTTAGTGTTTTTCTTCCACTGAAGCTTAATCATTT	10x_1330:56355-56409
mir-338	AACAACATCCTGATGCTGTCTGGGTGTGTAAAGCAGAACTCCAGCATCAGTGATTTTGTTG	10x_1651:18619-18559
mir-338	AACAATATCCTGGTGCTGCCTGAGTGCTCCCTACAGACTCCAGCATCAGTGATTTTGTTG	10x_211271:14718-14659
mir-338	AACAATATCCTGGTGCTGCCTGAGTGCTCCCTACAGACTCCAGCATCAGTGATTTTGTTG	10x_211278:20823-20764
mir-34	AGGCAGTGTTGTTAGCTGATTGTTCTTACGCACCAATCACTAACTATACTACCA	10x_115255:86133-86186
mir-34	TGGCAGTGTCTTAGCTGGTTGTTGTGAGGAGTGAGAACGAAGCAATCAGCAAGTATACTGCCGCA	10x_1962:174196-174260
mir-3618	TAAGCTGAATGCATTGTGATTTCCAATAATTGAGACAGTGATTCTGAAAGCTGTCTACATTAATGAAAAGAACAATGTAGTCAGCTT	10x_1642:147296-147210
mir-363	CGGGTGGATGACTCCGCAATTTCAATACCTGACATGTTGAAAGAAATTGCACAGTATCCATCTGCA	10x_113655:11929-11994
mir-365	AGGGACTTTTAGGGGCAGCTGTGTTTTATTAACCCAGTCATAATGCCCCTAAAAATCCTTAT	10x_116339:36331-36270
mir-375	ACGTTGAGCCTCACGTACAATACCTGAAGATGAAGTTTTGTTCGTTCGGCTCGCGTTA	10x_116048:41673-41730
mir-429	GTCTTACCAGACATGGTTAGATGTAATTATTGGTGTCTAATACTGTCTGGTAATGCCG	10x_952:11448-11505
mir-430	ACCTTAACACAGGCACAAATTTGAGTTCTGAAAACAGTAAGTGCTATTTGTTGGGGT	10x_1703:128127-128071
mir-430	TACTCCAACTCGAGCATTGACTTGACTGTTGAATTCAGTAAGTGCTACTTGTTGGGGCAG	10x_224045:101-42
mir-430	TACCCTAACTCGAGTATTGACTTGACTGTTGAAATCAGTAAGTGCTACTTGTTGGGGCAG	10x_224045:1077-1018
mir-430	TCCCCTAACACAAGCACAGACTTGACTTCTCAAAGCAGTAAGTGCTATTTGTTGGGGTAG	10x_224045:1207-1148
mir-430	TACCCTAACACAAGCACAGACTTGAATTCTGAAAGCAGTAAGTGCTATATGTTGGGGTAG	10x_224045:229-170
mir-430	ACCTCAAATGAAGACACTGATGATTCTTTTCCTCATAAGTGCTTCTCTTTGGGGTTGT	10x_224045:952-895
mir-430	CACTTCAACTGGAGGCACTGATGAATTGTTTTTTTTGTCCTAAGTGCTTCTCTTTGGGGTTG	10x_277:5017-4956
mir-430	TACCCTAACACAGGCACAGACTTGAGTTCCAAAAGCAGTAAGTGCTATTTGTTGGGGTAG	10x_84682:174-233
mir-430	TACCCCAACTTGAGCATTGACTTGACTGTTGTATTCACTAAGTGCTCCTTGTTGGGGCAG	10x_84682:345-404
mir-430	TACCCTAACACAGGCACAGACTTGAGTTCCAAAAGCAGTAAGTGCTATTTGTTGGGGTAG	10x_84682:729-788
mir-430	TACCCCAACTTGAGCATTGACTTGACTGTTGTATTCACTAAGTGCTCCTTGTTGGGGCAG	10x_84682:900-959
mir-430	CACCTCGAATGAAGACACTGATGATTCTTTTCTTCATAAGTGCTTCTCTTTGGGGTTGT	10x_84682:1029-1087
mir-430	CACCTCAAAGGAAGACACTGATGATTCTTTTCCTCATAAGTGCTTCTCTTTGGGGTTGT	10x_84682:23-81
mir-430	CACCTCGAATGAAGACACTGATGATTCTTTTCTTCATAAGTGCTTCTCTTTGGGGTTGT	10x_84682:474-532
mir-430	CACCTCAAAGGAAGACACTGATGATTCTTTTCCTCATAAGTGCTTCTCTTTGGGGTTGT	10x_84682:578-636
mir-430	TCCCTCAACGTGAGCATTGACTTGTATGTTGACTTCAGTAAGTGCTACTTGTTGGGGCAG	10x_88757:1092-1151
mir-430	TACCTTAACACAAGCACAAACTTGGTTTCTGAAAACAGTAAGTGCTATTTGTTGGGGTAG	10x_88757:153-212
mir-430	TACCTTAACACAAGCACAAACTTGGTTTCTGAAAACAGTAAGTGCTATTTGTTGGGGTAG	10x_88757:912-971
mir-430	ACCTCAAATGGAGACACTGATGATTGATGTTCATAAGTGCTTCTCTTTGGGGTTGT	10x_88757:19-74
mir-430	ACCTTAACACAGGCACAAATTTGAGTTCTGAAAACAGTAAGTGCTATTTGTTGGGGT	10x_88757:322-378
mir-430	TCCCTCAACGTGAGCATTGACTTGTATGTTGACTTCAGTAAGTGCTACTTGTTGGGGCAG	10x_101617:7603-7662
mir-449	AGGCAGTGTCTTGTTAGCTGGTTGTGTGTGTGTGCCAGCTTACCTGCTGCTGCCCTC	10x_115707:48036-48092
mir-451	AAACCGTTACCATTACTGAGTTTTAGTAATGGTAAGGGTTCCATGGCCCTCGCTCAATGTC	10x_96708:1202-1142
mir-454	ACCCTATCAATATTGCCTCTGCTTTCGCGAGAGTTAACAGAGTAGTGCAATATTGCTTATAGGGTCT	10x_200682:21114-21048
mir-454	ACCCTATCAATATTGCCTCTGCTTTCGCGAGAGTTAACAGAGTAGTGCAATATTGCTTATAGGGTCT	10x_200683:21036-20970
mir-455	TATGTGCCCTTGGACTACATCGTGGAAGCCAGCACCATGCAGTCCATGGGCATATACACT	10x_114219:71649-71590
mir-455	TATGTGCCCTTGGACTACATCGTGGAAGCCAGCACCATGCAGTCCATGGGCATATACACT	10x_1475:90019-90078
mir-456	GCAGGCATCTCCCCAGCCTACATGTAGATCCAGGAATCTGCAGGCTGGTTAGATGGTTGTCA	10x_114310:11209-11148
mir-457	AGCAGCACATCATTACTGGTATTCCTCCTCTGTGTTGCCAGTATGAAATGTGCTGCTCC	10x_1578:39188-39130
mir-458	AGCGCCATTTTCAGAGCTATTAGTGTGAATATTGTCATAGCTCTTTAAATGGTACTGC	10x_102271:3602-3545
mir-459	TCAGTAACAAGGATTCATCCTGTTGTGATGCTGCAAGCTGACAGGAAATCATTGTTACTGTGG	10x_113028:597-659
mir-460	CCTGCATTGTACACACTGTGCGTATAAGTTACATTAGCACAGCGCATACAATGTGGATG	10x_113816:13883-13941
mir-462/191	TAACGGAACCCATAATGCAGCTGTGATTCTGTGCTCCAGCTGGTTATGGCGTCCGTTTCC	10x_1638:19607-19666
mir-489	TGGTCGTATGTATGACGTCATTTACTTCATTGTTTGGAGTGACATCATATGTACGGCTGCT	10x_193864:28396-28456
mir-489	TGGTCGTATGTATGACGTCATTTACTTCATTGTTTGGAGTGACATCATATGTACGGCTGCT	10x_193865:28420-28480
mir-499	TTAAGACTTGCAGTGATGTTTAGGGCAATGATCACATGAACATCACTTTAAGTCTGTGCT	10x_110296:27524-27465
mir-551	GAAACCAAGTGTGGGTGTGGCCTGAAAGAGAAATATGGCGACCCATCCTTAGTTTCTG	10x_101413:7283-7226
mir-7	TGGAAGACTAGTGATTTTGTTGTTTTTAGTTAGATCAACCGACAACAAATCACAGTCTGCCAAA	10x_112915:7768-7831
mir-7	TGGAAGACTAGTGATTTTGTTGTGACGCTGATCAAAGAACAACAAGTCCCAGTCTGCCTCT	10x_114877:6062-6002
mir-7	TGGAAGACTAGTGATTTTGTTGTTGTAAACTCACGTTCTTGACAACAAGTCACAGTCTACCTCA	10x_116012:41732-41669
mir-7	TGGAAGACTAGTGATTTTGTTGTTCTGTGGTTAAACTGACAACAAGTCATTGTCTCCCTAA	10x_217988:22746-22806
mir-7	TGGAAGACTAGTGATTTTGTTGTTCTGTGGTTAAACTGACAACAAGTCATTGTCTCCCTAA	10x_217989:22717-22777
mir-7132	GACTTGGTCAAAGCTCCTCAGTGTTGGATCAGTGCCTGAGAAGTTTTGAACAAGT	10x_1072:154924-154870
mir-7132	GACTTGGTCAAAGCTCCTCAGCAGATTAAAGTAACTCTGAGGCGTTTAGAACAAGTTCA	10x_114331:35721-35779
mir-7133	GATGTTGAGTATCAAACTGTATGTTATATATGTCATATATAGTTTGATACACAGCACAATA	10x_114701:31063-31003
mir-7147	TGTACCATGCTGGTAGCCAGTGTGTGGTAGGCTTTGCTGGTGACCAGTGTTGTGCCTC	10x_1717:74825-74768
mir-722	ATTTGAAACGTTTTAGCCAAAAATGTTTCCATGGTCAAGGTGTTTTTTGCAGAAACGTTTCAGATTT	10x_1031:39701-39767
mir-722	ATCTGGAAAGTTGTGGCCAAAAATGTTTGGACAGCGAAAAGTTTGTTTTGGAGGAGC	10x_112800:37485-37541
mir-722	ATTTGAAACGTTTTAGCCAAAAATGTTTCCATGGTCAAGGTGTTTTTTGCAGAAACGTTTCAGATTT	10x_1467:142312-142246
mir-723	GGCAGCTTTGTGTGATGTGACTTCTGACATATTGAAGAAGACATCAGATAAATCTGTGCT	10x_115824:5754-5695
mir-723	GGCAGTTTTGATGATGTTACTTCTTTTATTTTAAGAAGACATCAGAAAAATCTGTGCT	10x_116025:120688-120745
mir-724	TTAAAGGGAATTTGCGACTGTTAGTCAAAACATTAGAACAGCCACACCTTCCTTTTAAGA	10x_110190:42544-42485
mir-724	TTAAAGGGAATTTGCGACTGTTAATCAATCCATTCGAACAGCCACACCTTCCTTTTAAGA	10x_1376:256984-256925
mir-725	AGCTGGAAACTTTGCCTGGGAATTTCTGTGCGTAAAAATTTCAGTCATTGTTTCTGGTCGT	10x_114849:16959-16899
mir-726	GGAATTCCGCTAGTTCTGAACTATTCATGTTTGGTAAAAGTTCACTACTAGCAGAACTCAG	10x_116080:83266-83206
mir-726	GGAATTCTGCTAGTTCTTAACTATTCATGTTTGGTAAAAAGTTCACTACTAGCAGAACTCAG	10x_116608:2022-1961
mir-727	TCAGTCTTCAGTTCCTCCCAGCCCATAACTATGGCAGCAGTGTGTTGAGGCGAGTTGAAGACT	10x_1725:67652-67590
mir-728	AAATGTAGTAGACTTAAAGTATACGTGTGGAACTGGAGAGTATACTAAGTACACTACGTTT	10x_1725:66084-66024
mir-728	AAATGTAGTAGACTATAAGTATACATGAAACTCACAAAGTATACTAAGTATACTACGTTTAC	10x_90683:4504-4443
mir-730	TCCTCATTGTGCATGCTGTGTGTATTCCTGTGTAACCGCACAGCGCCTGCAATGTGGAGG	10x_85707:3802-3743
mir-731/425	AATGACACGTTTTCTCCCGGATTGCTGACGACAGTAAACGCAACCGGGAATTTCGTGTCAGC	10x_1638:20153-20214
mir-734	TGAACTATTCTGCAACATTTGTTGATGTGGTTCTGCAAGTAAATGCTGCAGAATTGTGCT	10x_248:184698-184757
mir-737	GTTTTTTTAGGTTTTGATTTTTGTTAATGTTGAATGAGAAAATCAAAACCTAAAGAAAATA	10x_89920:6442-6502
mir-7552	TACAATTAAAGGATATTTCTTGCGAATGAACGAGACTCAGAAATGTCTTTTAATTGTTTGGT	10x_114366:4823-4762
mir-7552	TTACAATTAAAGGATATTTCTCGTGGCTGAAATAAAAACGGAAATATCTCTTAATTGTTTGG	10x_1747:22802-22863
mir-8159	TCAGTAACTGGAATCTGTCCCTGCAGAGTGAAAGCGTGCAGGGCCTAGCTGGTTACTGCGC	10x_427:48096-48036
mir-8160	AGAATAATGCCAGCAGTCGGCCATGCTGTCAGTCTCAGGCCAGTGCTGGTGTTATTGAGA	10x_112081:21299-21240
mir-8160	AGAATAATGCCAGCAGTCGGTCATGGTGTCCCAGGGACCAGCACTGGTGTTATTGAGA	10x_814:12685-12628
mir-9	TCTTTGGTTATCTAGCTGTATGAGTGACGTACATTCTTCATAAAGCTAGATAACCGAAAGTA	10x_104877:2311-2372
mir-9	TCTTTGGTTATCTAGCTGTATGAGTTTATGTAATATCATAAAGCTAGAGAACCGAATGTAT	10x_1090:50416-50476
mir-9	TCTTTGGTTATCTAGCTGTATGAGTGTTAATCATCCATCATAAAGCTAGATAACCGAAAGTA	10x_1120:41388-41449
mir-9	TCTTTGGTTATCTAGCTGTATGAGTGTTAAATACCTGTCATAAAGCTAGATAACCGAAAGTA	10x_113976:72099-72038
mir-9	TCTTTGGTTATCTAGCTGTATGAGTGTTCTGCTCGTCATAAAGCTAGATAACCGAAAGTA	10x_128669:16408-16349
mir-9	TCTTTGGTTATCTAGCTGTATGAGTGTTCTGCTCGTCATAAAGCTAGATAACCGAAAGTA	10x_128671:12605-12546
mir-9	TCTTTGGTTATCTAGCTGTATGAGTGATGTACATTCTTCATAAAGCTAGATAACCGAAAGTA	10x_1628:3105-3044
mir-9	TCTTTGGTTATCTAGCTGTATGAGTTTTAATTTCATAAAGCTAGAGAACCGAAAGTA	10x_195405:12285-12341
mir-9	TCTTTGGTTATCTAGCTGTATGAGTTTTAATTTCATAAAGCTAGAGAACCGAAAGTA	10x_195406:12303-12359
mir-92	AGGTGGGGATTAGTGGCAATGCTGTGTACCTGGAGGTATTGCACTTGTCCCGGCCTGT	10x_115422:33336-33393
mir-92	AGGTCCGGGATGCGGTGCACTGTTGTCACCATCTTCCCTCCAATATTGCACTCGTCCCGGCCTCC	10x_1372:65262-65198
mir-92	AGGTTGGGAGAGGTAGCAATGCTTTGTACTTGGGTGGTATTGCACTTGTCCCGGCCTGT	10x_108314:14006-13948
mir-93	AAAAGTGCTGTTTGTGCAGGTAGCAGTCTTACACCTACTGCAAAACCAGCACTTCA	10x_114390:8966-8911
mir-96	TTTGGCACTAGCACATTTTTGCTTCTGTATATATACTTTGAGCAATTATGTGTAGTGCCAATAT	10x_113548:130372-130309
mir-96	TTTGGCACTAGCACATTTTTGCTTTGTGTTTCGTTGTTTGAGCAATCATGTGTAGTGCCAATAT	10x_742:13930-13867

## Sheet: S3 related sequences source
Species	MicroRNA precursor data links
Astatotilapia burtoni	http://www.mirbase.org/summary.shtml?org=abu
Branchiostoma floridae	http://www.mirbase.org/summary.shtml?org=bfl
Ciona intestinalis	http://www.mirbase.org/summary.shtml?org=cin
Danio rerio	http://www.mirbase.org/summary.shtml?org=dre
Fugu rubripes	http://www.mirbase.org/summary.shtml?org=fru
Gadus morhua	http://www.mirbase.org/summary.shtml?org=gmo
Homo sapiens	http://www.mirbase.org/summary.shtml?org=hsa
Lepisosteus oculatus	http://asia.ensembl.org/Lepisosteus_oculatus/Search/Results?q=mir;site=ensembl;facet_species=Spotted%20gar
Metriaclima zebra	http://www.mirbase.org/summary.shtml?org=mze
Neolamprologus brichardi	http://www.mirbase.org/summary.shtml?org=nbr
Oreochromis niloticus	http://www.mirbase.org/summary.shtml?org=oni
Oryzias latipes	http://www.mirbase.org/summary.shtml?org=ola
Petromyzon marinus	http://www.mirbase.org/summary.shtml?org=pma
Pundamilia nyererei	http://www.mirbase.org/summary.shtml?org=pny
Scyliorhinus torazame	https://mirgenedb.org/browse/sto
Tetraodon nigroviridis	http://www.mirbase.org/summary.shtml?org=tni
The Hox and ParaHox accession numbers corresponding to Anguilla Anguilla and Salmo salar can be found in NCBI GenBank.
Species	Hox and ParaHox
Anguilla anguilla	AEE90202.1 Homeobox D13a	NCBI GenBank
	AEE90163.1 Homeobox B13a
	AEE90156.1 Homeobox A13b
	AEE90193.1 Homeobox C13b
	AEE90183.1 Homeobox C13a
	AEE90212.1 Homeobox D11b
	AEE90204.1 Homeobox D11a
	AEE90157.1 Homeobox A11b
	AEE90149.1 Homeobox A11a
	AEE90195.1 Homeobox C11b
	AEE90185.1 Homeobox C11a
	AEE90197.1 Homeobox C9b
	AEE90187.1 Homeobox C9a
	AEE90214.1 Homeobox D9b
	AEE90206.1 Homeobox D9a
	AEE90174.1 Homeobox B9b
	AEE90165.1 Homeobox B9a
	AEE90151.1 Homeobox A9a
	AEE90159.1 Homeobox A9b
	AEE90213.1 Homeobox D10b
	AEE90205.1 Homeobox D10a
	AEE90158.1 Homeobox A10b
	AEE90150.1 Homeobox A10a
	AEE90196.1 Homeobox C10b
	AEE90186.1 Homeobox C10a
	AEE90164.1 Homeobox B10a
	AEE90215.1 Homeobox D4b
	AEE90208.1 Homeobox D4a
	AEE90201.1 Homeobox C4b
	AEE90191.1 Homeobox C4a
	AEE90179.1 Homeobox B4b
	AEE90170.1 Homeobox B4a
	AEE90154.1 Homeobox A4a
	AEE90200.1 Homeobox C5b
	AEE90190.1 Homeobox C5a
	AEE90178.1 Homeobox B5b
	AEE90169.1 Homeobox B5a
	AEE90153.1 Homeobox A5a
	AEE90207.1 Homeobox D8a
	AEE90198.1 Homeobox C8b
	AEE90188.1 Homeobox C8a
	AEE90175.1 Homeobox B8b
	AEE90166.1 Homeobox B8a
	AEE90199.1 Homeobox C6b
	AEE90189.1 Homeobox C6a
	AEE90177.1 Homeobox B6b
	AEE90168.1 Homeobox B6a
	AEE90176.1 Homeobox B7b
	AEE90167.1 Homeobox B7a
	AEE90152.1 Homeobox A7a
	AEE90209.1 Homeobox D3a
	AEE90180.1 Homeobox B3b
	AEE90171.1 Homeobox B3a
	AEE90145.1 Homeobox A3a partial
	AEE90160.1 Homeobox A3b
	AEE90181.1 Homeobox B2b
	AEE90172.1 Homeobox B2a
	AEE90161.1 Homeobox A2b
	AEE90146.1 Homeobox A2a
	AEE90211.1 Homeobox D12b
	AEE90203.1 Homeobox D12a
	AEE90194.1 Homeobox C12b
	AEE90184.1 Homeobox C12a
	AEE90210.1 Homeobox D1a
	AEE90192.1 Homeobox C1a
	AEE90182.1 Homeobox B1b
	AEE90173.1 Homeobox B1a
	AEE90162.1 Homeobox A1b
	AEE90147.1 Homeobox A1a
Salmo salar	NP_001134844.1-Hox-D4a
	NP_001133036.1-HoxA13ab
	NP_001134382.1-Hox-B7a
	XP_014042587.1-Hox-A13b-like
	XP_014039788.1-Hox-A13b-like
	NP_001132998.1-HoxC9aa
	NP_001135380.1-HoxB4aa
	NP_001132996.1-HoxC13aa
	NP_001133022.1-HoxD13aa
	NP_001133047.1-HoxB6aa
	NP_001133045.1-HoxB13aa
	NP_001133018.1-HoxC9bb
	NP_001133042.1-Hox-A13b
	NP_001133015.1-HoxC13bb
	NP_001135138.1-HoxC13ba
	NP_001133012.1-HoxC9ba
	NP_001133005.1-HoxC9ab
	NP_001133003.1-HoxC13ab
	NP_001133050.1-HoxB13ab
	NP_001133035.1-Hox-A1a
	NP_001133026.1-Hox-D3a
	NP_001133024.1-Hox-D11a
	NP_001133048.1-Hox-B3a
	NP_001135143.1-Hox-A3a
	NP_001133041.1-Hox-A4a
	NP_001133040.1-Hox-A5
	NP_001133055.1-HoxB1ab
	NP_001133049.1-HoxB1aa
	NP_001133039.1-HoxA7ab
	NP_001133013.1-HoxC8ba
	NP_001133038.1-HoxA9ab
	NP_001133037.1-HoxA11ab
	NP_001133011.1-HoxC10ba
	NP_001133010.1-HoxC12ba
	NP_001135099.1-HoxB3ba
	NP_001133009.1-HoxC1ab
	NP_001133034.1-HoxA5aa
	NP_001133008.1-HoxC5ab
	NP_001133007.1-HoxC6ab
	NP_001135096.1-HoxA4aa
	NP_001135379.1-HoxC12aa
	NP_001135095.1-HoxD9ab
	NP_001133032.1-HoxA11aa
	NP_001135094.1-HoxC6bb
	NP_001133002.1-HoxC4aa
	NP_001135092.1-HoxC4ab
	NP_001133054.1-HoxB2ab
	NP_001133001.1-HoxC5aa
	NP_001133053.1-HoxB4ab
	NP_001133000.1-HoxC6aa
	NP_001133052.1-HoxB6ab
	NP_001132999.1-HoxC8aa
	NP_001133051.1-HoxB8ab
	NP_001133023.1-HoxD12aa
	NP_001135147.1-HoxB6ba
	NP_001135146.1-HoxB7ab
	NP_001135145.1-HoxB5aa
	NP_001133046.1-HoxB8aa
	NP_001135144.1-Hox-A11b
	NP_001133019.1-HoxC8bb
	NP_001135142.1-HoxD3ab
	NP_001135141.1-HoxD9aa
	NP_001133016.1-HoxC12bb
	NP_001135139.1-HoxC6ba
	NP_001133014.1-HoxC4ba
	NP_001124327.1-HoxA10ab
	NP_001124326.1-HoxA2aa
	NP_001135136.1-HoxC10aa
	NP_001135097.1-HoxA2ab
	NP_001133033.1-HoxA7aa
	NP_001133006.1-HoxC8an
	NP_001133004.1-HoxC10ab
	NP_001133056.1-HoxB8ba2
	NP_001133031.1-HoxD4ab
	NP_001133030.1-HoxD10ab
	NP_001133029.1-HoxD11ab
	NP_001135091.1-HoxC12ab
	NP_001133028.1-HoxD12ab
	NP_001133027.1-HoxD1aa
	NP_001133025.1-HoxD10aa
	NP_001132997.1-HoxC11aa
	NP_001133020.1-HoxC5bb
	NP_001133044.1-Hox-A9b
	NP_001133043.1-Hox-A10b
	NP_001135140.1-HoxC4bb
	NP_001124470.1-HoxA3ab
	NP_001124328.1-Hox-A2b
	NP_001165253.1-HoxB3ab
	NP_001133017.1-HoxC11bb
	NP_001135137.1-HoxC11ab
	NP_001135098.1-HoxB9ab
	NP_001135093.1-HoxC5ba
Chicken, frog, human, mouse and zebrafish	http://homeodb.zoo.ox.ac.uk/download.get	HomeoDB
The Sox genes accession numbers can be found in UniProt.
Accession number	Sox gene
A2TED3	SOX1_XENTR Transcription factor Sox-1 OSXenopus tropicalis OX8364 GNsox1 PE2 SV1	UniProt
A4IIJ8	SOX10_XENTR Transcription factor Sox-10 OSXenopus tropicalis OX8364 GNsox10 PE2 SV1
B0ZTE1	SOX21_XENLA Transcription factor Sox-21 OSXenopus laevis OX8355 GNsox21 PE2 SV1
B0ZTE2	SOX14_XENLA Transcription factor Sox-14 OSXenopus laevis OX8355 GNsox14 PE2 SV1
B1H349	SOX6_XENTR Transcription factor Sox-6 OSXenopus tropicalis OX8364 GNsox6 PE2 SV1
B3DM43	SOX5_XENTR Transcription factor Sox-5 OSXenopus tropicalis OX8364 GNsox5 PE2 SV1
B7ZR65	SOX9A_XENLA Transcription factor Sox-9-A OSXenopus laevis OX8355 GNsox9-a PE1 SV1
O00570	SOX1_HUMAN Transcription factor SOX-1 OSHomo sapiens OX9606 GNSOX1 PE1 SV2
O15370	SOX12_HUMAN Transcription factor SOX-12 OSHomo sapiens OX9606 GNSOX12 PE2 SV2
O42569	SOX2_XENLA Transcription factor Sox-2 OSXenopus laevis OX8355 GNsox2 PE1 SV1
O60248	SOX15_HUMAN Protein SOX-15 OSHomo sapiens OX9606 GNSOX15 PE1 SV1
O95416	SOX14_HUMAN Transcription factor SOX-14 OSHomo sapiens OX9606 GNSOX14 PE1 SV1
P35710	SOX5_MOUSE Transcription factor SOX-5 OSMus musculus OX10090 GNSox5 PE1 SV2
P35711	SOX5_HUMAN Transcription factor SOX-5 OSHomo sapiens OX9606 GNSOX5 PE1 SV3
P35712	SOX6_HUMAN Transcription factor SOX-6 OSHomo sapiens OX9606 GNSOX6 PE1 SV3
P35713	SOX18_HUMAN Transcription factor SOX-18 OSHomo sapiens OX9606 GNSOX18 PE1 SV2
P40645	SOX6_MOUSE Transcription factor SOX-6 OSMus musculus OX10090 GNSox6 PE1 SV2
P40646	SOX7_MOUSE Transcription factor SOX-7 OSMus musculus OX10090 GNSox7 PE1 SV2
P40647	SOX5_XENLA Transcription factor Sox-5 OSXenopus laevis OX8355 GNsox5 PE2 SV2
P40649	SOX13_XENLA Transcription factor Sox-13 OSXenopus laevis OX8355 GNsox13 PE2 SV3
P40650	SX11B_XENLA Transcription factor Sox-11-B OSXenopus laevis OX8355 GNsox11-b PE1 SV2
P41225	SOX3_HUMAN Transcription factor SOX-3 OSHomo sapiens OX9606 GNSOX3 PE1 SV2
P43267	SOX15_MOUSE Protein SOX-15 OSMus musculus OX10090 GNSox15 PE1 SV3
P43680	SOX18_MOUSE Transcription factor SOX-18 OSMus musculus OX10090 GNSox18 PE1 SV3
P47792	SX19A_DANRE Transcription factor Sox-19a OSDanio rerio OX7955 GNsox19a PE1 SV2
P48431	SOX2_HUMAN Transcription factor SOX-2 OSHomo sapiens OX9606 GNSOX2 PE1 SV1
P48432	SOX2_MOUSE Transcription factor SOX-2 OSMus musculus OX10090 GNSox2 PE1 SV2
P48436	SOX9_HUMAN Transcription factor SOX-9 OSHomo sapiens OX9606 GNSOX9 PE1 SV1
P53783	SOX1_MOUSE Transcription factor SOX-1 OSMus musculus OX10090 GNSox1 PE2 SV2
P53784	SOX3_MOUSE Transcription factor SOX-3 OSMus musculus OX10090 GNSox3 PE1 SV2
P55863	SOX3A_XENLA Transcription factor Sox-3-A OSXenopus laevis OX8355 GNsox3-a PE1 SV1
P56693	SOX10_HUMAN Transcription factor SOX-10 OSHomo sapiens OX9606 GNSOX10 PE1 SV1
P57073	SOX8_HUMAN Transcription factor SOX-8 OSHomo sapiens OX9606 GNSOX8 PE2 SV1
Q04886	SOX8_MOUSE Transcription factor SOX-8 OSMus musculus OX10090 GNSox8 PE2 SV2
Q04887	SOX9_MOUSE Transcription factor SOX-9 OSMus musculus OX10090 GNSox9 PE1 SV2
Q04888	SOX10_MOUSE Transcription factor SOX-10 OSMus musculus OX10090 GNSox10 PE1 SV2
Q04890	SOX12_MOUSE Transcription factor SOX-12 OSMus musculus OX10090 GNSox12 PE2 SV2
Q04891	SOX13_MOUSE Transcription factor SOX-13 OSMus musculus OX10090 GNSox13 PE2 SV4
Q04892	SOX14_MOUSE Transcription factor SOX-14 OSMus musculus OX10090 GNSox14 PE2 SV2
Q06831	SOX4_MOUSE Transcription factor SOX-4 OSMus musculus OX10090 GNSox4 PE1 SV2
Q06945	SOX4_HUMAN Transcription factor SOX-4 OSHomo sapiens OX9606 GNSOX4 PE1 SV1
Q28EW4	SOX13_XENTR Transcription factor Sox-13 OSXenopus tropicalis OX8364 GNsox13 PE2 SV1
Q2PG84	SOX1_XENLA Transcription factor Sox-1 OSXenopus laevis OX8355 GNsox1 PE2 SV1
Q2Z1R2	SOX1B_DANRE Transcription factor Sox-1b OSDanio rerio OX7955 GNsox1b PE2 SV1
Q32PP9	SOX14_DANRE Transcription factor Sox-14 OSDanio rerio OX7955 GNsox14 PE2 SV1
Q61473	SOX17_MOUSE Transcription factor SOX-17 OSMus musculus OX10090 GNSox17 PE1 SV1
Q68FA4	SOX3_XENTR Transcription factor Sox-3 OSXenopus tropicalis OX8364 GNsox3 PE2 SV1
Q6DFF5	SOX9B_XENLA Transcription factor Sox-9-B OSXenopus laevis OX8355 GNsox9-b PE2 SV1
Q6DGL6	SOX1A_DANRE Transcription factor Sox-1a OSDanio rerio OX7955 GNsox1a PE2 SV2
Q6EJB7	SOX3_DANRE Transcription factor Sox-3 OSDanio rerio OX7955 GNsox3 PE1 SV1
Q6F2E7	SOX9_XENTR Transcription factor Sox-9 OSXenopus tropicalis OX8364 GNsox9 PE1 SV1
Q6IZ48	SOX8_TETNG Transcription factor Sox-8 OSTetraodon nigroviridis OX99883 GNsox8 PE2 SV2
Q6NVN0	SOX2_XENTR Transcription factor Sox-2 OSXenopus tropicalis OX8364 GNsox2 PE2 SV1
Q6P0E1	SOX2_DANRE Transcription factor Sox-2 OSDanio rerio OX7955 GNsox2 PE2 SV1
Q6RVD7	SX21B_DANRE Transcription factor Sox-21-B OSDanio rerio OX7955 GNsox21b PE2 SV1
Q6VVD7	SOX8_XENLA Transcription factor Sox-8 OSXenopus laevis OX8355 GNsox8 PE2 SV1
Q7SZS1	SX21A_DANRE Transcription factor Sox-21-A OSDanio rerio OX7955 GNsox21a PE2 SV1
Q811W0	SOX21_MOUSE Transcription factor SOX-21 OSMus musculus OX10090 GNSox21 PE2 SV1
Q8AXQ4	SOX12_XENLA Transcription factor Sox-12 OSXenopus laevis OX8355 GNsox12 PE2 SV1
Q8AXX8	SOX10_XENLA Transcription factor Sox-10 OSXenopus laevis OX8355 GNsox10 PE1 SV1
Q91731	SX11A_XENLA Transcription factor Sox-11-A OSXenopus laevis OX8355 GNsox11-a PE1 SV2
Q9BT81	SOX7_HUMAN Transcription factor SOX-7 OSHomo sapiens OX9606 GNSOX7 PE1 SV1
Q9DDD7	SX19B_DANRE Transcription factor Sox-19b OSDanio rerio OX7955 GNsox19b PE1 SV1
Q9H6I2	SOX17_HUMAN Transcription factor SOX-17 OSHomo sapiens OX9606 GNSOX17 PE1 SV1
Q9UN79	SOX13_HUMAN Transcription factor SOX-13 OSHomo sapiens OX9606 GNSOX13 PE1 SV3
A0A0R4IMW9	A0A0R4IMW9_DANRE SRY-box transcription factor 13 OSDanio rerio OX7955 GNsox13 PE4 SV1
A0A1S3KKV5	A0A1S3KKV5_SALSA transcription factor Sox-19a-like OSSalmo salar OX8030 GNLOC106560691 PE4 SV1
A0A1S3LC41	A0A1S3LC41_SALSA transcription factor SOX-13-like isoform X1 OSSalmo salar OX8030 GNLOC106565622 PE4 SV1
A0A1S3N8R2	A0A1S3N8R2_SALSA transcription factor Sox-19b-like OSSalmo salar OX8030 GNLOC106577904 PE4 SV1
A0A1S3NEM9	A0A1S3NEM9_SALSA transcription factor SOX-8 isoform X1 OSSalmo salar OX8030 GNsox8 PE4 SV1
A0A1S3RTX5	A0A1S3RTX5_SALSA transcription factor Sox-3-like OSSalmo salar OX8030 GNLOC106604738 PE4 SV1
A0A1S3SEA8	A0A1S3SEA8_SALSA transcription factor Sox-19b-like OSSalmo salar OX8030 GNLOC106608953 PE4 SV1
A0A1S3STQ3	A0A1S3STQ3_SALSA transcription factor Sox-3 OSSalmo salar OX8030 GNLOC106611736 PE4 SV1
A0A1Z2WUV9	A0A1Z2WUV9_ORYLA Sox10a OSOryzias latipes OX8090 GNsox10a PE2 SV1
A0A2R8QLT0	A0A2R8QLT0_DANRE SRY-box transcription factor 6 OSDanio rerio OX7955 GNsox6 PE1 SV1
A0A3B3B6G2	A0A3B3B6G2_ORYME SRY-box transcription factor 17 OSOryzias melastigma OX30732 PE4 SV1
A0A3B3BRD0	A0A3B3BRD0_ORYME HMG box transcription factor Sox9a2 OSOryzias melastigma OX30732 PE2 SV1
A0A3B3BSJ1	A0A3B3BSJ1_ORYME SRY-box transcription factor 9b OSOryzias melastigma OX30732 PE4 SV1
A0A3B3C9X1	A0A3B3C9X1_ORYME SRY-box transcription factor 7 OSOryzias melastigma OX30732 PE4 SV1
A0A3B3HQH2	A0A3B3HQH2_ORYLA HMG box domain-containing protein OSOryzias latipes OX8090 GNsox5 PE4 SV1
A0A3B3HQR8	A0A3B3HQR8_ORYLA HMG box domain-containing protein OSOryzias latipes OX8090 GNsox5 PE4 SV1
A0A3B5KG54	A0A3B5KG54_TAKRU SRY-box transcription factor 3 OSTakifugu rubripes OX31033 GNSOX3 PE4 SV1
A0A3B5KJ66	A0A3B5KJ66_TAKRU SRY-box transcription factor 21b OSTakifugu rubripes OX31033 GNsox21 PE4 SV1
A0A3P9KER1	A0A3P9KER1_ORYLA SRY-box transcription factor 14 OSOryzias latipes OX8090 GNSOX14 PE4 SV1
A0A3S5G790	A0A3S5G790_PAROL Sox32 OSParalichthys olivaceus OX8255 GNsox32 PE2 SV1
A0A4W4E595	A0A4W4E595_ELEEL HMG box domain-containing protein OSElectrophorus electricus OX8005 GNsox14 PE4 SV1
A0A4W4FYS7	A0A4W4FYS7_ELEEL HMG box domain-containing protein OSElectrophorus electricus OX8005 GNsox2 PE4 SV1
A2I8A8	A2I8A8_CARAU Sox3 OSCarassius auratus OX7957 PE2 SV1
A4GU08	A4GU08_ORENI SRY-box transcription factor 14 OSOreochromis niloticus OX8128 GNSox14 PE4 SV1
A4GU11	A4GU11_OREMO Sox14 (Fragment) OSOreochromis mossambicus OX8127 GNSox14 PE4 SV1
B3DJE0	B3DJE0_DANRE SRY-box containing gene 5 OSDanio rerio OX7955 GNsox5 PE1 SV1
C0H9Z8	C0H9Z8_SALSA Transcription factor SOX OSSalmo salar OX8030 GNSOX4 PE2 SV1
C3VV06	C3VV06_ORYLA SRY-box containing gene 1a OSOryzias latipes OX8090 GNsox1a PE2 SV1
C3VV07	C3VV07_ORYLA SRY-box containing gene 2 OSOryzias latipes OX8090 GNsox2 PE2 SV1
C3VV08	C3VV08_ORYLA Transcription factor SOX OSOryzias latipes OX8090 GNsox4 PE2 SV1
C3VV10	C3VV10_ORYLA SRY-box containing gene 6b OSOryzias latipes OX8090 GNsox6b PE2 SV1
C3VV13	C3VV13_ORYLA SRY-box containing gene 10b OSOryzias latipes OX8090 GNsox10b PE2 SV1
C3VV19	C3VV19_ORYLA SRY-box containing gene 21 OSOryzias latipes OX8090 GNsox21 PE2 SV1
C5I620	C5I620_ONCMY Sox5 OSOncorhynchus mykiss OX8022 PE2 SV1
E6ZJ55	E6ZJ55_DICLA SRY-box containing gene 32 OSDicentrarchus labrax OX13489 GNSOX32 PE4 SV1
E7F9I2	E7F9I2_DANRE SRY-box transcription factor 18 OSDanio rerio OX7955 GNsox18 PE4 SV1
G1FQD9	G1FQD9_DICLA Sox 19 OSDicentrarchus labrax OX13489 PE2 SV1
G9F9M0	G9F9M0_SPAAU SRY sex determining region Y-8 OSSparus aurata OX8175 GNSox8 PE2 SV1
H2L6U4	H2L6U4_ORYLA HMG box domain-containing protein OSOryzias latipes OX8090 GNsox6a PE4 SV1
H2LY37	H2LY37_ORYLA HMG box domain-containing protein OSOryzias latipes OX8090 GNsox5 PE4 SV2
H2M9C3	H2M9C3_ORYLA SRY-box transcription factor 13 OSOryzias latipes OX8090 GNsox13 PE4 SV2
H2RJK6	H2RJK6_TAKRU SRY-box transcription factor 13 OSTakifugu rubripes OX31033 GNsox13 PE4 SV2
H2RYM7	H2RYM7_TAKRU SRY-box transcription factor 5 OSTakifugu rubripes OX31033 GNsox5 PE4 SV2
I3IV17	I3IV17_ORENI SRY-box transcription factor 18 OSOreochromis niloticus OX8128 GNSOX18 PE4 SV1
I3JCM1	I3JCM1_ORENI SRY-box transcription factor 8 OSOreochromis niloticus OX8128 GNSOX8 PE4 SV1
I3JCM7	I3JCM7_ORENI SRY-box transcription factor 9b OSOreochromis niloticus OX8128 GNLOC100699759 PE4 SV1
I3JFU3	I3JFU3_ORENI SRY-box transcription factor 17 OSOreochromis niloticus OX8128 GNsox17 PE4 SV1
I3JNV5	I3JNV5_ORENI SRY-box transcription factor 10 OSOreochromis niloticus OX8128 GNsox10 PE4 SV1
I3KUB4	I3KUB4_ORENI SRY-box transcription factor 9a OSOreochromis niloticus OX8128 GNLOC100693400 PE4 SV1
I3KY57	I3KY57_ORENI Transcription factor SOX OSOreochromis niloticus OX8128 GNsox4 PE4 SV1
I3KYX6	I3KYX6_ORENI HMG box domain-containing protein OSOreochromis niloticus OX8128 GNsox1 PE4 SV1
I3KZ58	I3KZ58_ORENI SRY-box transcription factor 21b OSOreochromis niloticus OX8128 GNsox21 PE4 SV1
M4GJ66	M4GJ66_DANRE Sox8a OSDanio rerio OX7955 GNsox8a PE2 SV1
Q33DY2	Q33DY2_XENLA Transcription factor SOX OSXenopus laevis OX8355 GNSox4-1 PE2 SV1
Q52W08	Q52W08_DANRE SRY-box containing gene 8 OSDanio rerio OX7955 GNsox8b PE2 SV1
Q5PQZ5	Q5PQZ5_DANRE SRY-box containing gene 17 OSDanio rerio OX7955 GNsox17 PE2 SV1
Q5VKM1	Q5VKM1_ORENI SRY-box containing gene 11a (Fragment) OSOreochromis niloticus OX8128 GNsox11a PE4 SV1
Q6P0Z4	Q6P0Z4_DANRE Transcription factor SOX OSDanio rerio OX7955 GNsox4a PE2 SV2
Q6TEN5	Q6TEN5_DANRE SRY-box 7 OSDanio rerio OX7955 GNsox7 PE2 SV1
Q6UJB6	Q6UJB6_DANRE Transcription factor SOX OSDanio rerio OX7955 GNsox4b PE2 SV1
Q6WNS1	Q6WNS1_TAKRU Transcription factor Sox6b OSTakifugu rubripes OX31033 GNSox6b PE4 SV1
Q6WNS2	Q6WNS2_TAKRU Transcription factor Sox6a OSTakifugu rubripes OX31033 GNSox6a PE4 SV1
Q6WNS4	Q6WNS4_TAKRU Transcription factor Sox18 OSTakifugu rubripes OX31033 GNSox18 PE4 SV1
Q6WNS5	Q6WNS5_TAKRU SRY-box transcription factor 17 OSTakifugu rubripes OX31033 GNSox17 PE4 SV1
Q6WNS6	Q6WNS6_TAKRU Transcription factor Sox10b OSTakifugu rubripes OX31033 GNSox10b PE4 SV1
Q6WNS7	Q6WNS7_TAKRU Transcription factor Sox10a OSTakifugu rubripes OX31033 GNSox10a PE4 SV1
Q6WNS8	Q6WNS8_TAKRU Transcription factor Sox9b OSTakifugu rubripes OX31033 GNSox9b PE4 SV1
Q6WNT0	Q6WNT0_TAKRU Transcription factor Sox8b OSTakifugu rubripes OX31033 GNSox8b PE4 SV1
Q6WNT1	Q6WNT1_TAKRU Transcription factor Sox8a OSTakifugu rubripes OX31033 GNSox8a PE4 SV1
Q6WNT2	Q6WNT2_TAKRU Transcription factor Sox7 OSTakifugu rubripes OX31033 GNSox7 PE4 SV1
Q6WNT3	Q6WNT3_TAKRU Transcription factor SOX OSTakifugu rubripes OX31033 GNSox12 PE4 SV1
Q6WNT3	Q6WNT3_TAKRU Transcription factor SOX OSTakifugu rubripes OX31033 GNSox12 PE4 SV1(2)
Q6WNT5	Q6WNT5_TAKRU Transcription factor SOX OSTakifugu rubripes OX31033 GNSox4 PE4 SV1
Q6WNT7	Q6WNT7_TAKRU Transcription factor Sox14b OSTakifugu rubripes OX31033 GNSox14b PE4 SV1
Q6WNT8	Q6WNT8_TAKRU SRY-box transcription factor 14 OSTakifugu rubripes OX31033 GNSox14a PE4 SV1
Q6WNT9	Q6WNT9_TAKRU Transcription factor Sox19 OSTakifugu rubripes OX31033 GNSox19 PE4 SV1
Q6WNU0	Q6WNU0_TAKRU Transcription factor Sox3 OSTakifugu rubripes OX31033 GNSox3 PE4 SV1
Q6WNU2	Q6WNU2_TAKRU Transcription factor Sox1b OSTakifugu rubripes OX31033 GNSox1b PE4 SV1
Q6WNU3	Q6WNU3_TAKRU Transcription factor Sox1a OSTakifugu rubripes OX31033 GNSox1a PE4 SV1
Q8UWL6	Q8UWL6_TAKRU Transcription factor SOX9 OSTakifugu rubripes OX31033 GNSOX9 PE4 SV1
Q90XD1	Q90XD1_DANRE HMG-box transcription factor Sox10 OSDanio rerio OX7955 GNsox10 PE2 SV1
Q90Z46	Q90Z46_DANRE Casanova OSDanio rerio OX7955 GNsox32 PE2 SV1
Q9DE39	Q9DE39_ONCMY SOX9 alpha2 OSOncorhynchus mykiss OX8022 GNSOX9 PE2 SV1
Q9DFH1	Q9DFH1_DANRE HMG box transcription factor Sox9b OSDanio rerio OX7955 GNsox9b PE2 SV1
Q9DFH2	Q9DFH2_DANRE HMG box transcription factor Sox9a OSDanio rerio OX7955 GNsox9a PE2 SV1
Q9YH22	Q9YH22_DANRE Transcription factor SOX OSDanio rerio OX7955 GNsox11b PE2 SV1
Q9YH23	Q9YH23_DANRE Transcription factor SOX OSDanio rerio OX7955 GNsox11a PE2 SV1
R4IQ39	R4IQ39_SPAAU SRY-box containing protein 3 OSSparus aurata OX8175 GNsox3 PE2 SV1
XP_026219698	sex-determining region Y protein-like Anabas testudineus	NCBI GenBank
XP_031148807	sex-determining region Y protein-like Sander lucioperca
XP_032359813	transcription factor Sox-17-alpha-like Etheostoma spectabile
